# Supplementary material for: The aryl sulfonamide indisulam inhibits gastric cancer cell migration by promoting the ubiquitination and degradation of the transcription factor ZEB1
Source: J Biol Chem. 2023 Feb 15;299(4):103025. doi: 10.1016/j.jbc.2023.103025 (PMC10040736; doi:10.1016/j.jbc.2023.103025)
Supplement: Supporting Table S1 [file mmc2.xlsx]

## Sheet: Sheet1
Table S1. All LFQ identified proteins.
#	-Log10 (P-value)	-Log2 (Indisulam/DMSO)	Accession	Description	Abundances (Grouped): F1, Control	Abundances (Grouped): F2, Control	Abundances (Grouped): F3, Control	Abundances (Grouped): F4, Sample	Abundances (Grouped): F5, Sample	Abundances (Grouped): F6, Sample
1	0.538795	0.227056	Q09666	Neuroblast differentiation-associated protein AHNAK OS=Homo sapiens OX=9606 GN=AHNAK PE=1 SV=2	32.7758	33.188	32.9806	33.0238	33.4898	33.112
2	0.23917	0.181515	Q15149	Plectin OS=Homo sapiens OX=9606 GN=PLEC PE=1 SV=3	32.2435	32.5963	31.7833	32.556	32.5906	32.0211
3	1.29909	0.308351	P21333	Filamin-A OS=Homo sapiens OX=9606 GN=FLNA PE=1 SV=4	33.7429	34.0073	33.7127	34.1979	34.1806	34.0095
4	0.463131	0.125682	A0A0D9SGF6	Spectrin alpha chain, non-erythrocytic 1 OS=Homo sapiens OX=9606 GN=SPTAN1 PE=1 SV=1	31.3659	31.7241	31.5015	31.6529	31.7502	31.5653
5	0.878577	0.248089	P49327	Fatty acid synthase OS=Homo sapiens OX=9606 GN=FASN PE=1 SV=3	32.3468	32.5226	32.1542	32.7316	32.4659	32.5705
6	0.53121	0.269207	Q14204	Cytoplasmic dynein 1 heavy chain 1 OS=Homo sapiens OX=9606 GN=DYNC1H1 PE=1 SV=5	31.0457	31.2101	30.5628	31.4104	31.1842	31.0317
7	0.844176	0.417199	P35579	Myosin-9 OS=Homo sapiens OX=9606 GN=MYH9 PE=1 SV=4	32.3028	32.4711	31.87	32.8906	32.6098	32.395
8	0.202652	0.178492	P78527	DNA-dependent protein kinase catalytic subunit OS=Homo sapiens OX=9606 GN=PRKDC PE=1 SV=3	31.6327	31.5819	31.0799	32.1904	31.3362	31.3033
9	0.499384	0.215799	Q01082	Spectrin beta chain, non-erythrocytic 1 OS=Homo sapiens OX=9606 GN=SPTBN1 PE=1 SV=2	30.8723	31.0982	30.5819	31.2706	31.0578	30.8715
10	0.402943	0.309415	A0A087WVQ6	Clathrin heavy chain OS=Homo sapiens OX=9606 GN=CLTC PE=1 SV=1	31.6917	31.709	30.9384	32.1543	31.6258	31.4873
11	0.677361	0.247285	O75369	Filamin-B OS=Homo sapiens OX=9606 GN=FLNB PE=1 SV=2	29.8853	30.3084	29.8509	30.283	30.3831	30.1203
12	0.411128	0.205999	P46940	Ras GTPase-activating-like protein IQGAP1 OS=Homo sapiens OX=9606 GN=IQGAP1 PE=1 SV=1	31.3651	31.6529	31.0992	31.8568	31.4732	31.4052
13	1.1569	0.383403	O43707	Alpha-actinin-4 OS=Homo sapiens OX=9606 GN=ACTN4 PE=1 SV=2	32.4624	32.816	32.3521	33.0024	32.9885	32.7899
14	0.321053	0.269022	O75643	U5 small nuclear ribonucleoprotein 200 kDa helicase OS=Homo sapiens OX=9606 GN=SNRNP200 PE=1 SV=2	30.4705	30.7898	29.8593	30.9884	30.6712	30.2669
15	0.0416314	0.0495898	P31327	Carbamoyl-phosphate synthase [ammonia], mitochondrial OS=Homo sapiens OX=9606 GN=CPS1 PE=1 SV=2	32.2874	33.1125	33.1816	32.3378	33.1749	33.2175
16	0.624222	0.430742	P15924	Desmoplakin OS=Homo sapiens OX=9606 GN=DSP PE=1 SV=3	30.3176	30.1388	29.6565	30.9461	30.2604	30.1986
17	0.347749	0.150925	A0A087WY61	Nuclear mitotic apparatus protein 1 OS=Homo sapiens OX=9606 GN=NUMA1 PE=1 SV=1	29.7245	29.9592	29.5264	30.0897	29.9269	29.6463
18	0.379815	0.295566	Q08211	ATP-dependent RNA helicase A OS=Homo sapiens OX=9606 GN=DHX9 PE=1 SV=4	31.6823	31.9902	31.1132	32.2202	31.9292	31.5231
19	0.540503	0.133047	Q9Y490	Talin-1 OS=Homo sapiens OX=9606 GN=TLN1 PE=1 SV=3	28.9685	28.9829	28.9752	29.3258	29.0025	28.9975
20	0.205197	0.139304	P42704	Leucine-rich PPR motif-containing protein, mitochondrial OS=Homo sapiens OX=9606 GN=LRPPRC PE=1 SV=3	31.0636	31.4274	30.6698	31.4114	31.2479	30.9194
21	0.286758	0.222844	Q6P2Q9	Pre-mRNA-processing-splicing factor 8 OS=Homo sapiens OX=9606 GN=PRPF8 PE=1 SV=2	29.42	29.9927	29.0682	29.8396	29.9121	29.3977
22	0.837547	0.271833	Q9UQ35	Serine/arginine repetitive matrix protein 2 OS=Homo sapiens OX=9606 GN=SRRM2 PE=1 SV=2	30.305	30.7033	30.7611	30.7767	30.9347	30.8735
23	0.420033	0.156561	P07814	Bifunctional glutamate/proline--tRNA ligase OS=Homo sapiens OX=9606 GN=EPRS PE=1 SV=5	31.1727	31.5004	31.0331	31.5014	31.4329	31.2414
24	0.302111	0.119519	P12270	Nucleoprotein TPR OS=Homo sapiens OX=9606 GN=TPR PE=1 SV=3	30.0067	30.4277	30.1304	30.151	30.4975	30.2749
25	0.700235	0.389108	P08238	Heat shock protein HSP 90-beta OS=Homo sapiens OX=9606 GN=HSP90AB1 PE=1 SV=4	34.2472	34.5842	33.7786	34.726	34.6504	34.4009
26	0.560937	0.3343	P12814	Alpha-actinin-1 OS=Homo sapiens OX=9606 GN=ACTN1 PE=1 SV=2	29.7689	29.9677	29.189	30.1872	29.9832	29.758
27	0.478681	0.415471	Q92616	eIF-2-alpha kinase activator GCN1 OS=Homo sapiens OX=9606 GN=GCN1 PE=1 SV=6	29.3682	29.3639	28.4929	29.9692	29.2549	29.2472
28	0.780836	0.250737	P18206	Vinculin OS=Homo sapiens OX=9606 GN=VCL PE=1 SV=4	31.3099	31.6205	31.1823	31.7218	31.6579	31.4852
29	0.775345	0.211426	A8MXP9	Matrin-3 OS=Homo sapiens OX=9606 GN=MATR3 PE=1 SV=1	31.2339	31.5938	31.5424	31.6255	31.7795	31.5995
30	0.95451	0.319674	P07900	Heat shock protein HSP 90-alpha OS=Homo sapiens OX=9606 GN=HSP90AA1 PE=1 SV=5	32.6231	32.8971	32.4087	33.0797	32.9635	32.8448
31	0.498657	0.327399	P22314	Ubiquitin-like modifier-activating enzyme 1 OS=Homo sapiens OX=9606 GN=UBA1 PE=1 SV=3	30.6974	31.3594	30.9977	30.9231	31.6108	31.5028
32	0.805879	0.333059	P13639	Elongation factor 2 OS=Homo sapiens OX=9606 GN=EEF2 PE=1 SV=4	32.4083	32.6956	32.1618	32.9334	32.7855	32.546
33	0.571944	0.342318	P27708	CAD protein OS=Homo sapiens OX=9606 GN=CAD PE=1 SV=3	29.4986	29.7462	28.9155	29.9054	29.7274	29.5545
34	0.176895	0.108505	Q9NZM1	Myoferlin OS=Homo sapiens OX=9606 GN=MYOF PE=1 SV=1	30.0262	30.2407	29.5748	30.2681	30.0647	29.8344
35	0.55877	0.201681	O75533	Splicing factor 3B subunit 1 OS=Homo sapiens OX=9606 GN=SF3B1 PE=1 SV=3	30.3735	30.5914	30.1994	30.7995	30.5578	30.4121
36	0.451964	0.23153	P55072	Transitional endoplasmic reticulum ATPase OS=Homo sapiens OX=9606 GN=VCP PE=1 SV=4	30.6635	31.2168	31.1161	30.9561	31.4203	31.3145
37	0.176066	0.0937996	Q14697	Neutral alpha-glucosidase AB OS=Homo sapiens OX=9606 GN=GANAB PE=1 SV=3	31.0523	31.6478	31.4039	31.2657	31.6238	31.4959
38	0.861257	0.174217	E7EVA0	Microtubule-associated protein OS=Homo sapiens OX=9606 GN=MAP4 PE=1 SV=1	30.5588	30.6635	30.7489	30.9704	30.7073	30.8161
39	0.260413	0.127518	P10809	60 kDa heat shock protein, mitochondrial OS=Homo sapiens OX=9606 GN=HSPD1 PE=1 SV=2	33.197	33.7493	33.5182	33.6208	33.8061	33.4202
40	0.819518	0.335395	P11142	Heat shock cognate 71 kDa protein OS=Homo sapiens OX=9606 GN=HSPA8 PE=1 SV=1	34.0542	34.5845	34.2505	34.441	34.8199	34.6345
41	0.220707	0.147127	Q7Z6Z7	E3 ubiquitin-protein ligase HUWE1 OS=Homo sapiens OX=9606 GN=HUWE1 PE=1 SV=3	28.1426	28.6367	27.8249	28.4825	28.4293	28.1337
42	1.25382	0.289906	P58107	Epiplakin OS=Homo sapiens OX=9606 GN=EPPK1 PE=1 SV=3	28.8123	29.0923	28.8295	29.3204	29.1335	29.1498
43	0.315692	0.245855	P14618	Pyruvate kinase PKM OS=Homo sapiens OX=9606 GN=PKM PE=1 SV=4	32.516	33.1962	32.9288	32.6276	33.4019	33.3491
44	0.50159	0.21692	Q86UP2	Kinectin OS=Homo sapiens OX=9606 GN=KTN1 PE=1 SV=1	29.5816	29.9371	29.4157	30.0215	29.9125	29.6512
45	0.608654	0.248061	P14625	Endoplasmin OS=Homo sapiens OX=9606 GN=HSP90B1 PE=1 SV=1	32.3213	32.8801	32.583	32.6741	32.9534	32.901
46	0.192364	0.131703	P09874	Poly [ADP-ribose] polymerase 1 OS=Homo sapiens OX=9606 GN=PARP1 PE=1 SV=4	30.9739	30.9964	30.6687	31.4907	30.8005	30.7429
47	0.744303	0.30828	A0A0G2JIW1	Heat shock 70 kDa protein 1B OS=Homo sapiens OX=9606 GN=HSPA1B PE=1 SV=1	31.7371	32.1865	32.2977	32.2215	32.4934	32.4312
48	0.206649	0.250788	P02545	Prelamin-A/C OS=Homo sapiens OX=9606 GN=LMNA PE=1 SV=1	32.8347	32.5494	32.0071	33.5124	32.3955	32.2356
49	0.0881448	0.0726636	Q9Y4L1	Hypoxia up-regulated protein 1 OS=Homo sapiens OX=9606 GN=HYOU1 PE=1 SV=1	30.5075	31.2172	31.3546	30.8402	31.2059	31.2511
50	0.141996	0.170807	Q08J23	tRNA (cytosine(34)-C(5))-methyltransferase OS=Homo sapiens OX=9606 GN=NSUN2 PE=1 SV=2	29.4393	30.415	30.2764	29.5955	30.6981	30.3496
51	0.159314	0.100011	A0A087WUT6	Eukaryotic translation initiation factor 5B OS=Homo sapiens OX=9606 GN=EIF5B PE=1 SV=1	29.9605	30.1579	29.7242	30.4361	29.9309	29.7757
52	0.00512166	0.00238291	P49792	E3 SUMO-protein ligase RanBP2 OS=Homo sapiens OX=9606 GN=RANBP2 PE=1 SV=2	28.7237	28.9957	28.5834	28.9186	28.7915	28.5997
53	0.163245	0.23746	P04406	Glyceraldehyde-3-phosphate dehydrogenase OS=Homo sapiens OX=9606 GN=GAPDH PE=1 SV=3	33.2165	34.156	33.9885	33.0956	34.491	34.4868
54	0.136475	0.14367	P06576	ATP synthase subunit beta, mitochondrial OS=Homo sapiens OX=9606 GN=ATP5F1B PE=1 SV=3	31.0313	32.0549	31.8819	31.3665	32.1263	31.9063
55	0.0163967	0.00953293	P27797	Calreticulin OS=Homo sapiens OX=9606 GN=CALR PE=1 SV=1	32.3589	32.7812	32.9033	32.4944	32.822	32.7556
56	0.192741	0.677984	E9PKU7	Neutral alpha-glucosidase AB OS=Homo sapiens OX=9606 GN=GANAB PE=1 SV=1	22.8415	24.0011	20	23.4997	23.6882	21.6886
57	0.0763685	-0.0665792	P80723	Brain acid soluble protein 1 OS=Homo sapiens OX=9606 GN=BASP1 PE=1 SV=2	31.9662	32.2218	32.7039	31.8403	32.2602	32.5917
58	0.390015	0.209667	Q9NR30	Nucleolar RNA helicase 2 OS=Homo sapiens OX=9606 GN=DDX21 PE=1 SV=5	31.7242	32.1941	31.6145	32.2095	32.1791	31.7731
59	0.475879	0.164178	P11021	Endoplasmic reticulum chaperone BiP OS=Homo sapiens OX=9606 GN=HSPA5 PE=1 SV=2	33.4959	33.959	33.7965	33.7956	34.0112	33.9372
60	0.282415	0.0851504	P27824	Calnexin OS=Homo sapiens OX=9606 GN=CANX PE=1 SV=2	32.191	32.3742	32.202	32.5493	32.2033	32.27
61	0.0682127	0.0294584	P38646	Stress-70 protein, mitochondrial OS=Homo sapiens OX=9606 GN=HSPA9 PE=1 SV=2	32.6266	33.0114	33.0741	32.8946	33.0444	32.8614
62	0.565011	0.401244	P07437	Tubulin beta chain OS=Homo sapiens OX=9606 GN=TUBB PE=1 SV=2	30.5248	31.1455	30.4331	30.6578	31.3314	31.3179
63	0.334308	0.265692	A0A0C4DGG9	Chromodomain-helicase-DNA-binding protein 4 OS=Homo sapiens OX=9606 GN=CHD4 PE=1 SV=1	28.6131	28.9097	28.0135	29.0529	28.8793	28.4012
64	0.807534	0.265294	P53396	ATP-citrate synthase OS=Homo sapiens OX=9606 GN=ACLY PE=1 SV=3	30.1075	30.5572	30.3846	30.4635	30.715	30.6667
65	0.906539	0.315828	P34932	Heat shock 70 kDa protein 4 OS=Homo sapiens OX=9606 GN=HSPA4 PE=1 SV=4	30.1236	30.5865	30.2712	30.5114	30.8107	30.6068
66	0.489717	0.144175	P41252	Isoleucine--tRNA ligase, cytoplasmic OS=Homo sapiens OX=9606 GN=IARS PE=1 SV=2	29.9116	30.152	29.8703	30.2913	30.1064	29.9688
67	0.414566	0.275995	P68371	Tubulin beta-4B chain OS=Homo sapiens OX=9606 GN=TUBB4B PE=1 SV=1	33.0281	33.5425	33.381	33.1153	33.8437	33.8205
68	0.405068	0.345105	O00410	Importin-5 OS=Homo sapiens OX=9606 GN=IPO5 PE=1 SV=4	29.1687	29.3591	28.3547	29.6358	29.2998	28.9822
69	0.585878	0.228036	P08670	Vimentin OS=Homo sapiens OX=9606 GN=VIM PE=1 SV=4	33.005	33.3306	32.8744	33.4265	33.3852	33.0824
70	0.81416	0.418632	P29401	Transketolase OS=Homo sapiens OX=9606 GN=TKT PE=1 SV=3	31.7205	32.0903	32.4901	32.3569	32.5541	32.6459
71	0.796497	0.341484	A0A087X0X3	Heterogeneous nuclear ribonucleoprotein M OS=Homo sapiens OX=9606 GN=HNRNPM PE=1 SV=1	30.7991	31.4117	31.1516	31.5515	31.5488	31.2865
72	0.591432	0.4397	P55060	Exportin-2 OS=Homo sapiens OX=9606 GN=CSE1L PE=1 SV=3	30.3202	30.4305	29.5094	30.8315	30.4643	30.2834
73	0.430149	0.306979	Q14152	Eukaryotic translation initiation factor 3 subunit A OS=Homo sapiens OX=9606 GN=EIF3A PE=1 SV=1	29.91	29.8999	29.211	30.3674	29.8693	29.7052
74	0.0482253	-0.0339839	P31040	Succinate dehydrogenase [ubiquinone] flavoprotein subunit, mitochondrial OS=Homo sapiens OX=9606 GN=SDHA PE=1 SV=2	30.3138	30.8817	31.0082	30.4816	30.7625	30.8577
75	0.452093	0.312682	P53621	Coatomer subunit alpha OS=Homo sapiens OX=9606 GN=COPA PE=1 SV=2	29.4947	29.5626	28.8577	30.0084	29.4447	29.3999
76	0.865507	0.329772	P68104	Elongation factor 1-alpha 1 OS=Homo sapiens OX=9606 GN=EEF1A1 PE=1 SV=1	33.8134	34.0387	33.6103	34.3832	34.1222	33.9464
77	0.645201	0.188024	Q7KZF4	Staphylococcal nuclease domain-containing protein 1 OS=Homo sapiens OX=9606 GN=SND1 PE=1 SV=1	30.212	30.397	30.0124	30.5357	30.3382	30.3116
78	0.657939	0.153793	P26640	Valine--tRNA ligase OS=Homo sapiens OX=9606 GN=VARS PE=1 SV=4	30.0022	30.248	29.9541	30.3295	30.1758	30.1604
79	0.597569	0.353722	P78371	T-complex protein 1 subunit beta OS=Homo sapiens OX=9606 GN=CCT2 PE=1 SV=4	30.7979	31.4616	31.2315	31.1644	31.752	31.6358
80	0.0781809	0.0798499	A0A0U1RRM4	Polypyrimidine tract-binding protein 1 OS=Homo sapiens OX=9606 GN=PTBP1 PE=1 SV=1	30.7915	31.6228	31.5335	30.9352	31.7713	31.4808
81	0.526853	0.252488	P13010	X-ray repair cross-complementing protein 5 OS=Homo sapiens OX=9606 GN=XRCC5 PE=1 SV=3	30.2205	30.5131	30.0198	30.7745	30.498	30.2385
82	0.985749	0.216852	Q13435	Splicing factor 3B subunit 2 OS=Homo sapiens OX=9606 GN=SF3B2 PE=1 SV=2	30.3858	30.6586	30.6104	30.862	30.7861	30.6573
83	0.445617	0.157916	P13667	Protein disulfide-isomerase A4 OS=Homo sapiens OX=9606 GN=PDIA4 PE=1 SV=2	31.2338	31.7438	31.5305	31.5906	31.7137	31.6775
84	1.1922	0.244872	P25205	DNA replication licensing factor MCM3 OS=Homo sapiens OX=9606 GN=MCM3 PE=1 SV=3	29.5078	29.7075	29.715	30.0228	29.7968	29.8452
85	0.422376	0.310559	Q3BDU5	Prelamin-A/C OS=Homo sapiens OX=9606 GN=LMNA PE=1 SV=1	26.6364	27.417	26.7329	27.1822	27.6018	26.934
86	0.281018	0.115501	Q9NYU2	UDP-glucose:glycoprotein glucosyltransferase 1 OS=Homo sapiens OX=9606 GN=UGGT1 PE=1 SV=3	28.8129	29.3281	28.8557	29.0926	29.1315	29.1191
87	0.257076	0.0906722	P49321	Nuclear autoantigenic sperm protein OS=Homo sapiens OX=9606 GN=NASP PE=1 SV=2	29.771	30.0715	30.1929	29.9768	30.1613	30.1693
88	0.499203	0.362815	Q71U36	Tubulin alpha-1A chain OS=Homo sapiens OX=9606 GN=TUBA1A PE=1 SV=1	28.1924	28.1227	27.3261	28.54	28.1624	28.0272
89	0.31142	0.104747	Q00839	Heterogeneous nuclear ribonucleoprotein U OS=Homo sapiens OX=9606 GN=HNRNPU PE=1 SV=6	32.0696	32.3815	32.0566	32.4298	32.2635	32.1286
90	0.833286	0.257989	P23246	Splicing factor, proline- and glutamine-rich OS=Homo sapiens OX=9606 GN=SFPQ PE=1 SV=2	31.3446	31.5006	31.2493	31.8695	31.5107	31.4882
91	1.16044	0.405517	P48643	T-complex protein 1 subunit epsilon OS=Homo sapiens OX=9606 GN=CCT5 PE=1 SV=1	30.8211	31.2101	30.725	31.3972	31.3928	31.1827
92	0.36045	0.152923	Q27J81	Inverted formin-2 OS=Homo sapiens OX=9606 GN=INF2 PE=1 SV=2	29.1747	29.4127	28.9316	29.5107	29.3356	29.1315
93	0.440339	0.363157	E7EUU4	Eukaryotic translation initiation factor 4 gamma 1 OS=Homo sapiens OX=9606 GN=EIF4G1 PE=1 SV=1	23.5216	23.3453	23.866	24.4738	23.9785	23.3701
94	0.486793	0.293625	Q04637	Eukaryotic translation initiation factor 4 gamma 1 OS=Homo sapiens OX=9606 GN=EIF4G1 PE=1 SV=4	30.2944	30.4442	29.8057	30.8221	30.3719	30.2312
95	0.100674	0.0953159	P49411	Elongation factor Tu, mitochondrial OS=Homo sapiens OX=9606 GN=TUFM PE=1 SV=2	30.582	31.4429	31.193	30.7422	31.5017	31.2599
96	0.932819	0.496096	F5H5D3	Tubulin alpha chain OS=Homo sapiens OX=9606 GN=TUBA1C PE=1 SV=1	33.0128	33.2856	32.474	33.5356	33.4325	33.2926
97	0.168806	0.287654	P49915	GMP synthase [glutamine-hydrolyzing] OS=Homo sapiens OX=9606 GN=GMPS PE=1 SV=1	28.6234	29.7012	29.6797	28.557	30.2596	30.0505
98	0.474016	0.379668	Q13200	26S proteasome non-ATPase regulatory subunit 2 OS=Homo sapiens OX=9606 GN=PSMD2 PE=1 SV=3	29.4803	29.7991	28.7999	29.9836	29.8552	29.3794
99	0.365031	0.685477	P68366	Tubulin alpha-4A chain OS=Homo sapiens OX=9606 GN=TUBA4A PE=1 SV=1	28.8949	29.5609	27.0262	28.8097	29.4926	29.2363
100	1.36275	0.268094	P49736	DNA replication licensing factor MCM2 OS=Homo sapiens OX=9606 GN=MCM2 PE=1 SV=4	29.2145	29.3505	29.3441	29.7321	29.4955	29.4858
101	0.484493	0.998777	E9PMS6	LIM domain only protein 7 OS=Homo sapiens OX=9606 GN=LMO7 PE=1 SV=1	23.0222	22.6009	20.5269	23.7131	23.2612	22.172
102	0.221278	0.23515	P33991	DNA replication licensing factor MCM4 OS=Homo sapiens OX=9606 GN=MCM4 PE=1 SV=5	28.5292	29.3344	29.3532	28.6857	29.6822	29.5545
103	0.167885	0.212477	Q15021	Condensin complex subunit 1 OS=Homo sapiens OX=9606 GN=NCAPD2 PE=1 SV=3	28.1618	28.266	26.9823	28.452	27.9798	27.6157
104	0.39602	0.249128	P46013	Proliferation marker protein Ki-67 OS=Homo sapiens OX=9606 GN=MKI67 PE=1 SV=2	27.5165	27.7417	27.1925	28.1202	27.6914	27.3866
105	0.243024	-0.118569	Q8WWI1	LIM domain only protein 7 OS=Homo sapiens OX=9606 GN=LMO7 PE=1 SV=3	28.9782	29.2083	29.0227	29.0507	29.1997	28.6031
106	0.0416252	-0.190396	P04350	Tubulin beta-4A chain OS=Homo sapiens OX=9606 GN=TUBB4A PE=1 SV=2	21.2626	23.7204	23.4989	20	24.4186	23.4921
107	0.634492	0.419019	Q86VP6	Cullin-associated NEDD8-dissociated protein 1 OS=Homo sapiens OX=9606 GN=CAND1 PE=1 SV=2	28.8785	29.1043	28.251	29.4585	29.0879	28.9445
108	0.30561	0.969012	H0YFY6	Nuclear mitotic apparatus protein 1 (Fragment) OS=Homo sapiens OX=9606 GN=NUMA1 PE=1 SV=1	23.2414	23.5114	20	23.9403	23.7517	21.9679
109	0.624516	0.248816	A0A024R4E5	High density lipoprotein binding protein (Vigilin), isoform CRA_a OS=Homo sapiens OX=9606 GN=HDLBP PE=1 SV=1	29.5161	29.9791	29.8301	29.801	30.1924	30.0782
110	0.227392	0.167624	P16615	Sarcoplasmic/endoplasmic reticulum calcium ATPase 2 OS=Homo sapiens OX=9606 GN=ATP2A2 PE=1 SV=1	30.4859	30.5074	30.0676	31.0124	30.3612	30.1902
111	0.230199	0.162415	Q92598	Heat shock protein 105 kDa OS=Homo sapiens OX=9606 GN=HSPH1 PE=1 SV=1	29.4201	30.0001	29.7517	29.5035	30.2645	29.8911
112	0.14744	-0.253358	P11388	DNA topoisomerase 2-alpha OS=Homo sapiens OX=9606 GN=TOP2A PE=1 SV=3	29.0023	28.8554	28.1458	29.5181	28.1837	27.5416
113	0.222733	0.14248	P30101	Protein disulfide-isomerase A3 OS=Homo sapiens OX=9606 GN=PDIA3 PE=1 SV=4	31.641	32.3453	32.1531	31.9284	32.379	32.2595
114	0.455178	0.348068	P06733	Alpha-enolase OS=Homo sapiens OX=9606 GN=ENO1 PE=1 SV=2	32.7801	33.4543	33.5757	33.1825	33.8289	33.8428
115	0.209075	0.111868	P05023	Sodium/potassium-transporting ATPase subunit alpha-1 OS=Homo sapiens OX=9606 GN=ATP1A1 PE=1 SV=1	30.2282	30.499	30.0393	30.6446	30.362	30.0955
116	0.651412	0.3774	Q15393	Splicing factor 3B subunit 3 OS=Homo sapiens OX=9606 GN=SF3B3 PE=1 SV=4	29.5278	29.8955	29.0819	30.0641	29.9059	29.6673
117	0.245911	0.126625	Q13428	Treacle protein OS=Homo sapiens OX=9606 GN=TCOF1 PE=1 SV=3	29.3469	29.5434	29.5959	29.9121	29.6867	29.2672
118	0.493048	0.245218	P14866	Heterogeneous nuclear ribonucleoprotein L OS=Homo sapiens OX=9606 GN=HNRNPL PE=1 SV=2	31.6112	32.1029	32.1995	31.9811	32.3382	32.3299
119	0.595791	0.358397	P04075	Fructose-bisphosphate aldolase A OS=Homo sapiens OX=9606 GN=ALDOA PE=1 SV=2	31.5373	32.0747	31.9496	31.7928	32.3438	32.5002
120	0.498826	0.251957	O43390	Heterogeneous nuclear ribonucleoprotein R OS=Homo sapiens OX=9606 GN=HNRNPR PE=1 SV=1	30.3697	31.0311	30.7872	30.8253	31.1852	30.9334
121	1.17844	0.33627	P49368	T-complex protein 1 subunit gamma OS=Homo sapiens OX=9606 GN=CCT3 PE=1 SV=4	30.421	30.8013	30.545	30.9504	31.039	30.7867
122	0.68052	0.247434	P17987	T-complex protein 1 subunit alpha OS=Homo sapiens OX=9606 GN=TCP1 PE=1 SV=1	30.4226	30.8592	30.4575	30.8385	30.9732	30.67
123	0.419603	0.463071	O14980	Exportin-1 OS=Homo sapiens OX=9606 GN=XPO1 PE=1 SV=1	29.1971	29.3194	28.0287	29.7052	29.3135	28.9158
124	0.718245	0.343268	P35221	Catenin alpha-1 OS=Homo sapiens OX=9606 GN=CTNNA1 PE=1 SV=1	28.5384	28.7008	28.0803	29.0124	28.686	28.6509
125	0.376429	0.188752	Q15029	116 kDa U5 small nuclear ribonucleoprotein component OS=Homo sapiens OX=9606 GN=EFTUD2 PE=1 SV=1	28.7962	29.3418	28.7767	29.0285	29.356	29.0964
126	0.359185	0.176572	P04843	Dolichyl-diphosphooligosaccharide--protein glycosyltransferase subunit 1 OS=Homo sapiens OX=9606 GN=RPN1 PE=1 SV=1	30.5141	30.8043	30.234	30.9301	30.6288	30.5232
127	0.322757	0.216114	P55265	Double-stranded RNA-specific adenosine deaminase OS=Homo sapiens OX=9606 GN=ADAR PE=1 SV=4	28.5155	28.7397	28.0377	28.9909	28.5717	28.3786
128	0.317766	0.0929839	Q12906	Interleukin enhancer-binding factor 3 OS=Homo sapiens OX=9606 GN=ILF3 PE=1 SV=3	30.66	31.0215	30.9391	30.8734	31.0394	30.9867
129	0.672819	0.293905	P05187	Alkaline phosphatase, placental type OS=Homo sapiens OX=9606 GN=ALPP PE=1 SV=2	31.2307	31.4037	31.5893	31.9783	31.3949	31.7322
130	0.520026	0.375826	Q16531	DNA damage-binding protein 1 OS=Homo sapiens OX=9606 GN=DDB1 PE=1 SV=1	29.2827	29.4557	28.6803	29.9256	29.4125	29.2081
131	2.01194	0.409868	P26038	Moesin OS=Homo sapiens OX=9606 GN=MSN PE=1 SV=3	31.0166	31.2831	31.0942	31.6172	31.4865	31.5198
132	0.653137	0.216209	P33993	DNA replication licensing factor MCM7 OS=Homo sapiens OX=9606 GN=MCM7 PE=1 SV=4	29.4482	29.8713	29.7235	29.8288	30.0642	29.7986
133	0.0762029	0.0379524	Q9P2E9	Ribosome-binding protein 1 OS=Homo sapiens OX=9606 GN=RRBP1 PE=1 SV=5	28.9811	29.0812	29.4346	29.3558	28.9937	29.2612
134	0.479331	0.228182	Q14974	Importin subunit beta-1 OS=Homo sapiens OX=9606 GN=KPNB1 PE=1 SV=2	30.449	30.6619	30.0322	30.7445	30.6507	30.4325
135	0.716365	-0.126624	Q9Y520	Protein PRRC2C OS=Homo sapiens OX=9606 GN=PRRC2C PE=1 SV=4	28.507	28.7832	28.6298	28.5062	28.537	28.497
136	0.259831	0.134106	Q9BQG0	Myb-binding protein 1A OS=Homo sapiens OX=9606 GN=MYBBP1A PE=1 SV=2	28.0446	28.3273	28.0138	28.4762	28.4063	27.9055
137	0.47488	0.459366	P00558	Phosphoglycerate kinase 1 OS=Homo sapiens OX=9606 GN=PGK1 PE=1 SV=3	31.3477	32.0453	32.1959	31.6888	32.4897	32.7884
138	0.759379	0.369752	P22102	Trifunctional purine biosynthetic protein adenosine-3 OS=Homo sapiens OX=9606 GN=GART PE=1 SV=1	28.6807	29.2455	28.7825	29.0144	29.5007	29.3028
139	0.155636	0.0885874	A0A2U3TZH3	Elongation factor 1-alpha OS=Homo sapiens OX=9606 GN=EEF1A2 PE=1 SV=1	29.598	29.929	29.4775	29.9677	29.8705	29.4321
140	0.519997	0.22404	Q14157	Ubiquitin-associated protein 2-like OS=Homo sapiens OX=9606 GN=UBAP2L PE=1 SV=2	28.8833	29.2507	28.7785	29.3874	29.2334	28.9639
141	0.567975	0.320592	E7EQR4	Ezrin OS=Homo sapiens OX=9606 GN=EZR PE=1 SV=3	28.7843	29.4222	28.9363	29.106	29.6613	29.3373
142	0.824061	0.229184	P22626	Heterogeneous nuclear ribonucleoproteins A2/B1 OS=Homo sapiens OX=9606 GN=HNRNPA2B1 PE=1 SV=2	32.9708	33.3465	33.3097	33.4199	33.5291	33.3657
143	0.552788	0.235602	P50991	T-complex protein 1 subunit delta OS=Homo sapiens OX=9606 GN=CCT4 PE=1 SV=4	30.568	30.819	30.3686	31.038	30.8556	30.5688
144	1.57863	0.547746	A0A3B3ITJ4	Heterogeneous nuclear ribonucleoprotein L (Fragment) OS=Homo sapiens OX=9606 GN=HNRNPL PE=1 SV=1	25.2598	25.4931	25.1633	26.0736	25.8479	25.6379
145	0.845047	0.309905	P13797	Plastin-3 OS=Homo sapiens OX=9606 GN=PLS3 PE=1 SV=4	30.6191	30.91	30.3401	31.0011	30.9467	30.8512
146	0.178336	0.113922	Q9NTJ3	Structural maintenance of chromosomes protein 4 OS=Homo sapiens OX=9606 GN=SMC4 PE=1 SV=2	28.8814	29.0006	28.4522	29.2446	28.6995	28.7319
147	0.426075	0.277573	P14923	Junction plakoglobin OS=Homo sapiens OX=9606 GN=JUP PE=1 SV=3	28.8426	28.8957	28.3981	29.425	28.6477	28.8963
148	0.751806	0.257427	P61978	Heterogeneous nuclear ribonucleoprotein K OS=Homo sapiens OX=9606 GN=HNRNPK PE=1 SV=1	32.3892	32.877	32.5934	32.7731	33.0073	32.8515
149	0.0512214	0.0669479	P50454	Serpin H1 OS=Homo sapiens OX=9606 GN=SERPINH1 PE=1 SV=2	29.5469	30.5308	30.1665	29.4668	30.587	30.3914
150	1.09661	0.226622	Q99832	T-complex protein 1 subunit eta OS=Homo sapiens OX=9606 GN=CCT7 PE=1 SV=2	30.148	30.4451	30.3088	30.4958	30.617	30.469
151	0.171835	0.209131	Q5T4S7	E3 ubiquitin-protein ligase UBR4 OS=Homo sapiens OX=9606 GN=UBR4 PE=1 SV=1	26.9885	26.9406	25.8736	27.3179	26.7688	26.3434
152	0.375758	0.192875	P12956	X-ray repair cross-complementing protein 6 OS=Homo sapiens OX=9606 GN=XRCC6 PE=1 SV=2	30.4093	30.8511	30.2599	30.8755	30.758	30.4655
153	0.370633	-0.134527	E7ETY2	Treacle protein OS=Homo sapiens OX=9606 GN=TCOF1 PE=1 SV=1	25.0806	25.2565	25.2331	25.2633	25.1182	24.785
154	0.165606	0.141939	P63010	AP-2 complex subunit beta OS=Homo sapiens OX=9606 GN=AP2B1 PE=1 SV=1	28.6281	28.371	27.9681	28.9703	28.1107	28.3121
155	0.256561	0.139469	Q12931	Heat shock protein 75 kDa, mitochondrial OS=Homo sapiens OX=9606 GN=TRAP1 PE=1 SV=3	30.1037	30.6143	30.0751	30.5008	30.558	30.1527
156	0.250705	0.237766	O75694	Nuclear pore complex protein Nup155 OS=Homo sapiens OX=9606 GN=NUP155 PE=1 SV=1	28.475	28.6097	27.7207	28.9782	28.4356	28.1049
157	0.909957	0.250762	Q92945	Far upstream element-binding protein 2 OS=Homo sapiens OX=9606 GN=KHSRP PE=1 SV=4	29.9916	30.257	30.3185	30.291	30.5675	30.4609
158	0.236012	0.0617479	Q9Y2W1	Thyroid hormone receptor-associated protein 3 OS=Homo sapiens OX=9606 GN=THRAP3 PE=1 SV=2	29.4012	29.6939	29.664	29.7359	29.5974	29.611
159	0.25969	0.129776	Q16891	MICOS complex subunit MIC60 OS=Homo sapiens OX=9606 GN=IMMT PE=1 SV=1	29.0991	29.2481	28.9053	29.5576	29.0686	29.0156
160	0.146482	0.0934912	Q9UQE7	Structural maintenance of chromosomes protein 3 OS=Homo sapiens OX=9606 GN=SMC3 PE=1 SV=2	28.76	28.8722	28.3787	29.0891	28.7518	28.4505
161	0.562372	0.251825	P07355	Annexin A2 OS=Homo sapiens OX=9606 GN=ANXA2 PE=1 SV=2	32.1082	32.3303	31.7456	32.3319	32.4804	32.1273
162	0.00760057	0.00350761	Q9UKV3	Apoptotic chromatin condensation inducer in the nucleus OS=Homo sapiens OX=9606 GN=ACIN1 PE=1 SV=2	28.7942	29.0214	29.132	29.2047	28.9355	28.8179
163	0.0420805	0.0467796	H0YFD6	Trifunctional enzyme subunit alpha, mitochondrial OS=Homo sapiens OX=9606 GN=HADHA PE=1 SV=2	28.9344	29.8366	29.8154	29.1093	29.8554	29.7619
164	0.238087	0.229445	P02786	Transferrin receptor protein 1 OS=Homo sapiens OX=9606 GN=TFRC PE=1 SV=2	30.0308	30.2034	29.2412	30.5048	29.9583	29.7005
165	0.0322293	0.0352472	P54886	Delta-1-pyrroline-5-carboxylate synthase OS=Homo sapiens OX=9606 GN=ALDH18A1 PE=1 SV=2	28.6028	29.4645	29.096	28.5817	29.5104	29.1769
166	0.353479	0.209038	P40227	T-complex protein 1 subunit zeta OS=Homo sapiens OX=9606 GN=CCT6A PE=1 SV=3	29.878	30.6004	30.309	30.2655	30.7066	30.4424
167	0.735553	0.352643	P50990	T-complex protein 1 subunit theta OS=Homo sapiens OX=9606 GN=CCT8 PE=1 SV=4	31.5034	31.6645	31.1524	32.0824	31.7635	31.5323
168	0.588878	0.429062	P33176	Kinesin-1 heavy chain OS=Homo sapiens OX=9606 GN=KIF5B PE=1 SV=1	28.9318	28.9626	28.0828	29.3604	29.0647	28.8393
169	0.157427	0.181493	P11586	C-1-tetrahydrofolate synthase, cytoplasmic OS=Homo sapiens OX=9606 GN=MTHFD1 PE=1 SV=3	28.7857	29.4695	29.5668	28.7573	29.6912	29.918
170	0.300894	0.200968	O95373	Importin-7 OS=Homo sapiens OX=9606 GN=IPO7 PE=1 SV=1	29.4737	29.7196	28.9575	29.7797	29.6899	29.2841
171	0.671997	0.153294	Q9C0C2	182 kDa tankyrase-1-binding protein OS=Homo sapiens OX=9606 GN=TNKS1BP1 PE=1 SV=4	28.1308	28.4046	28.4086	28.3728	28.5164	28.5146
172	0.0646743	-0.21266	Q13509	Tubulin beta-3 chain OS=Homo sapiens OX=9606 GN=TUBB3 PE=1 SV=2	24.9983	26.8172	26.494	23.8944	26.8995	26.8776
173	0.191037	0.198446	P00966	Argininosuccinate synthase OS=Homo sapiens OX=9606 GN=ASS1 PE=1 SV=2	31.4983	32.0788	32.2951	31.5729	32.2232	32.6715
174	0.677612	0.240632	P47897	Glutamine--tRNA ligase OS=Homo sapiens OX=9606 GN=QARS PE=1 SV=1	29.3316	29.7183	29.2451	29.7794	29.6962	29.5414
175	0.0649917	0.0901972	P42166	Lamina-associated polypeptide 2, isoform alpha OS=Homo sapiens OX=9606 GN=TMPO PE=1 SV=2	29.8396	29.6047	29.131	30.4872	29.18	29.1787
176	0.491672	0.225525	P26641	Elongation factor 1-gamma OS=Homo sapiens OX=9606 GN=EEF1G PE=1 SV=3	31.1223	31.4681	30.856	31.513	31.4113	31.1987
177	0.109269	0.0987441	Q8TEM1	Nuclear pore membrane glycoprotein 210 OS=Homo sapiens OX=9606 GN=NUP210 PE=1 SV=3	28.2153	28.0516	27.7098	28.6697	27.7507	27.8526
178	0.472537	0.318422	O60506	Heterogeneous nuclear ribonucleoprotein Q OS=Homo sapiens OX=9606 GN=SYNCRIP PE=1 SV=2	29.0045	29.7595	29.3656	29.3388	30.0079	29.7381
179	0.295956	0.210169	A0A0D9SF53	ATP-dependent RNA helicase DDX3X OS=Homo sapiens OX=9606 GN=DDX3X PE=1 SV=1	29.3618	29.9931	29.8929	29.5493	30.2508	30.0781
180	0.711566	0.306992	Q01105	Protein SET OS=Homo sapiens OX=9606 GN=SET PE=1 SV=3	31.485	32.0391	31.8895	31.9335	32.3034	32.0977
181	1.37902	0.342021	P49588	Alanine--tRNA ligase, cytoplasmic OS=Homo sapiens OX=9606 GN=AARS PE=1 SV=2	28.5332	28.655	28.3625	29.0163	28.7749	28.7856
182	0.123974	0.0902239	P04844	Dolichyl-diphosphooligosaccharide--protein glycosyltransferase subunit 2 OS=Homo sapiens OX=9606 GN=RPN2 PE=1 SV=3	29.7992	29.996	29.4366	30.236	29.7376	29.5289
183	1.64991	0.292743	O60664	Perilipin-3 OS=Homo sapiens OX=9606 GN=PLIN3 PE=1 SV=3	30.0864	30.2097	29.9446	30.3414	30.4248	30.3527
184	0.371675	0.161154	Q14126	Desmoglein-2 OS=Homo sapiens OX=9606 GN=DSG2 PE=1 SV=2	28.761	28.7043	28.5843	29.1087	28.5163	28.9081
185	0.0524965	0.0553513	Q12965	Unconventional myosin-Ie OS=Homo sapiens OX=9606 GN=MYO1E PE=1 SV=2	29.2025	29.3451	28.5856	29.5719	29.1183	28.609
186	0.100562	0.0702871	P20700	Lamin-B1 OS=Homo sapiens OX=9606 GN=LMNB1 PE=1 SV=2	30.7064	30.6751	30.5384	31.2008	30.4432	30.4867
187	1.17925	0.272221	P08133	Annexin A6 OS=Homo sapiens OX=9606 GN=ANXA6 PE=1 SV=3	28.671	28.7804	28.718	29.0704	28.7902	29.1255
188	1.0798	0.435973	A0A2U3TZU2	Glucose-6-phosphate isomerase OS=Homo sapiens OX=9606 GN=GPI PE=1 SV=1	31.0967	31.2596	30.6492	31.5205	31.3414	31.4516
189	0.364224	0.165504	Q15459	Splicing factor 3A subunit 1 OS=Homo sapiens OX=9606 GN=SF3A1 PE=1 SV=1	28.9997	29.5446	29.4181	29.3376	29.6611	29.4603
190	0.663891	0.306587	P60842	Eukaryotic initiation factor 4A-I OS=Homo sapiens OX=9606 GN=EIF4A1 PE=1 SV=1	31.2905	31.558	30.9482	31.7567	31.5915	31.3682
191	0.715272	0.266157	P09651	Heterogeneous nuclear ribonucleoprotein A1 OS=Homo sapiens OX=9606 GN=HNRNPA1 PE=1 SV=5	32.1323	32.6476	32.5703	32.6816	32.8265	32.6405
192	0.590812	0.238958	P11940	Polyadenylate-binding protein 1 OS=Homo sapiens OX=9606 GN=PABPC1 PE=1 SV=2	30.2776	30.7516	30.246	30.6454	30.8055	30.5413
193	0.672003	0.374939	Q15233	Non-POU domain-containing octamer-binding protein OS=Homo sapiens OX=9606 GN=NONO PE=1 SV=4	31.1187	31.1797	30.6076	31.6936	31.2111	31.1262
194	0.424462	0.42115	Q13085	Acetyl-CoA carboxylase 1 OS=Homo sapiens OX=9606 GN=ACACA PE=1 SV=2	26.9356	27.0075	25.8764	27.4541	26.7899	26.8389
195	0.968694	0.257898	J3KPF3	4F2 cell-surface antigen heavy chain OS=Homo sapiens OX=9606 GN=SLC3A2 PE=1 SV=1	31.3816	31.7017	31.4613	31.831	31.6158	31.8715
196	0.157668	0.136	P25705	ATP synthase subunit alpha, mitochondrial OS=Homo sapiens OX=9606 GN=ATP5F1A PE=1 SV=1	30.7553	31.6208	31.5368	31.1073	31.656	31.5576
197	0.116591	0.0920798	Q12905	Interleukin enhancer-binding factor 2 OS=Homo sapiens OX=9606 GN=ILF2 PE=1 SV=2	29.5616	29.8122	29.2889	29.9775	29.7917	29.1698
198	0.085062	-0.208258	P34897	Serine hydroxymethyltransferase, mitochondrial OS=Homo sapiens OX=9606 GN=SHMT2 PE=1 SV=3	28.8481	30.2766	30.293	28.1603	30.4625	30.17
199	0.497082	0.157574	A0A0C4DGB5	Calpastatin OS=Homo sapiens OX=9606 GN=CAST PE=1 SV=1	28.3029	28.5294	28.6715	28.5111	28.6521	28.8134
200	0.910811	0.23336	O00267	Transcription elongation factor SPT5 OS=Homo sapiens OX=9606 GN=SUPT5H PE=1 SV=1	28.1411	28.2957	27.9152	28.429	28.3526	28.2704
201	0.720869	-0.78216	C9J406	MICOS complex subunit MIC60 OS=Homo sapiens OX=9606 GN=IMMT PE=1 SV=1	23.5928	23.3584	23.621	21.7649	23.1823	23.2785
202	0.585854	0.384101	P53618	Coatomer subunit beta OS=Homo sapiens OX=9606 GN=COPB1 PE=1 SV=3	28.8542	28.8285	28.1578	29.363	28.8418	28.788
203	0.0736457	0.131484	P09923	Intestinal-type alkaline phosphatase OS=Homo sapiens OX=9606 GN=ALPI PE=1 SV=2	28.2923	28.2201	29.5812	29.0614	27.9713	29.4554
204	0.633603	0.283861	A0A1W2PQ51	Probable ATP-dependent RNA helicase DDX17 OS=Homo sapiens OX=9606 GN=DDX17 PE=1 SV=1	29.3189	29.8132	29.9094	29.7971	30.0785	30.0174
205	1.53189	0.429886	Q15365	Poly(rC)-binding protein 1 OS=Homo sapiens OX=9606 GN=PCBP1 PE=1 SV=2	30.6303	30.8508	30.4441	31.1798	31.0087	31.0263
206	0.140566	-0.197894	Q16576	Histone-binding protein RBBP7 OS=Homo sapiens OX=9606 GN=RBBP7 PE=1 SV=1	28.9256	29.6336	29.7662	28.3517	29.8073	29.5728
207	0.505868	0.344758	P26639	Threonine--tRNA ligase, cytoplasmic OS=Homo sapiens OX=9606 GN=TARS PE=1 SV=3	30.3153	30.3785	29.6973	30.8655	30.3838	30.176
208	0.150234	0.150625	Q9BSJ8	Extended synaptotagmin-1 OS=Homo sapiens OX=9606 GN=ESYT1 PE=1 SV=1	27.9217	28.0085	27.0312	28.2132	27.6343	27.5658
209	0.0944939	0.0919488	G8JLB6	Heterogeneous nuclear ribonucleoprotein H OS=Homo sapiens OX=9606 GN=HNRNPH1 PE=1 SV=1	30.543	31.3124	31.3528	30.7098	31.4246	31.3496
210	0.117919	0.0739377	P49748	Very long-chain specific acyl-CoA dehydrogenase, mitochondrial OS=Homo sapiens OX=9606 GN=ACADVL PE=1 SV=1	29.4293	29.7546	30.1708	29.9175	29.7047	29.9542
211	0.909357	0.396931	J3KTA4	Probable ATP-dependent RNA helicase DDX5 OS=Homo sapiens OX=9606 GN=DDX5 PE=1 SV=1	30.134	30.749	30.5635	30.7347	31.0483	30.8543
212	0.0347992	-0.0413736	P36776	Lon protease homolog, mitochondrial OS=Homo sapiens OX=9606 GN=LONP1 PE=1 SV=2	27.4141	28.3783	28.2621	27.4539	28.2922	28.1843
213	1.22484	0.243719	Q96AE4	Far upstream element-binding protein 1 OS=Homo sapiens OX=9606 GN=FUBP1 PE=1 SV=3	30.4103	30.6467	30.6569	30.7271	30.8898	30.8281
214	0.136052	0.0332425	Q07065	Cytoskeleton-associated protein 4 OS=Homo sapiens OX=9606 GN=CKAP4 PE=1 SV=2	29.8155	29.8802	29.6409	29.8981	29.7097	29.8285
215	0.370442	0.225875	P68032	Actin, alpha cardiac muscle 1 OS=Homo sapiens OX=9606 GN=ACTC1 PE=1 SV=1	32.9212	33.4405	33.435	33.1148	33.6702	33.6893
216	0.879939	0.232808	P31948	Stress-induced-phosphoprotein 1 OS=Homo sapiens OX=9606 GN=STIP1 PE=1 SV=1	30.4117	30.7891	30.5241	30.8734	30.844	30.706
217	0.609253	0.270096	Q14566	DNA replication licensing factor MCM6 OS=Homo sapiens OX=9606 GN=MCM6 PE=1 SV=1	28.5546	28.9958	28.7109	29.2608	29.068	28.7428
218	0.50924	0.29963	Q99613	Eukaryotic translation initiation factor 3 subunit C OS=Homo sapiens OX=9606 GN=EIF3C PE=1 SV=1	29.445	29.485	28.8769	29.9024	29.4028	29.4008
219	0.636924	0.342149	P55884	Eukaryotic translation initiation factor 3 subunit B OS=Homo sapiens OX=9606 GN=EIF3B PE=1 SV=3	28.5483	28.7214	28.0412	29.0065	28.7763	28.5545
220	0.38651	0.204117	P54136	Arginine--tRNA ligase, cytoplasmic OS=Homo sapiens OX=9606 GN=RARS PE=1 SV=2	28.8495	29.2745	28.5688	29.1637	29.2095	28.932
221	0.0697402	0.0681171	Q93009	Ubiquitin carboxyl-terminal hydrolase 7 OS=Homo sapiens OX=9606 GN=USP7 PE=1 SV=2	27.5464	28.1293	27.3374	27.7857	28.1401	27.2917
222	0.0878878	-0.11171	P11498	Pyruvate carboxylase, mitochondrial OS=Homo sapiens OX=9606 GN=PC PE=1 SV=2	27.4298	28.1136	28.6175	27.3816	28.0773	28.3668
223	0.265534	0.111066	O00116	Alkyldihydroxyacetonephosphate synthase, peroxisomal OS=Homo sapiens OX=9606 GN=AGPS PE=1 SV=1	28.5975	28.8861	28.585	29.025	28.8186	28.5582
224	0.622994	0.177999	Q13283	Ras GTPase-activating protein-binding protein 1 OS=Homo sapiens OX=9606 GN=G3BP1 PE=1 SV=1	29.9404	30.3361	30.1121	30.2009	30.4011	30.3207
225	0.0489347	-0.0883013	Q99714	3-hydroxyacyl-CoA dehydrogenase type-2 OS=Homo sapiens OX=9606 GN=HSD17B10 PE=1 SV=3	29.552	30.7503	30.8032	29.3525	30.796	30.6921
226	0.736796	0.455921	P43686	26S proteasome regulatory subunit 6B OS=Homo sapiens OX=9606 GN=PSMC4 PE=1 SV=2	27.7766	28.5025	27.7761	28.4183	28.754	28.2506
227	0.0504905	0.11732	P12277	Creatine kinase B-type OS=Homo sapiens OX=9606 GN=CKB PE=1 SV=1	28.905	30.0935	29.9092	28.3389	30.421	30.4997
228	0.0470238	-0.0362021	A0A0A0MRM9	Nucleolar and coiled-body phosphoprotein 1 (Fragment) OS=Homo sapiens OX=9606 GN=NOLC1 PE=1 SV=1	28.946	28.9894	29.0513	29.4643	28.8269	28.5869
229	0.0569809	0.0472647	Q14683	Structural maintenance of chromosomes protein 1A OS=Homo sapiens OX=9606 GN=SMC1A PE=1 SV=2	28.7417	28.71	28.234	29.0379	28.5615	28.2281
230	0.182533	0.110908	Q9UHB6	LIM domain and actin-binding protein 1 OS=Homo sapiens OX=9606 GN=LIMA1 PE=1 SV=1	28.6779	29.246	29.0352	28.9946	29.4139	28.8833
231	0.0953542	-0.310724	A2A274	Aconitate hydratase, mitochondrial OS=Homo sapiens OX=9606 GN=ACO2 PE=1 SV=1	27.3513	30.5648	28.8565	27.4305	29.866	28.544
232	0.160096	0.139788	Q9UMX0	Ubiquilin-1 OS=Homo sapiens OX=9606 GN=UBQLN1 PE=1 SV=2	29.4563	29.9476	29.6715	29.2435	30.1729	30.0783
233	0.201515	0.115241	Q96TA1	Protein Niban 2 OS=Homo sapiens OX=9606 GN=NIBAN2 PE=1 SV=3	28.6073	29.0269	28.3194	28.8032	28.8829	28.6132
234	1.14399	0.288483	E9PK91	Bcl-2-associated transcription factor 1 OS=Homo sapiens OX=9606 GN=BCLAF1 PE=1 SV=1	28.8409	29.2148	29.0383	29.3575	29.3793	29.2227
235	0.146473	-0.160584	P34931	Heat shock 70 kDa protein 1-like OS=Homo sapiens OX=9606 GN=HSPA1L PE=1 SV=2	26.4855	26.7149	27.6706	26.5617	26.6647	27.1629
236	0.0949612	-0.180676	P42167	Lamina-associated polypeptide 2, isoforms beta/gamma OS=Homo sapiens OX=9606 GN=TMPO PE=1 SV=2	27.9435	27.3657	26.8547	28.4126	26.6321	26.5771
237	0.228141	-0.316925	M0QZM1	Heterogeneous nuclear ribonucleoprotein M (Fragment) OS=Homo sapiens OX=9606 GN=HNRNPM PE=1 SV=1	25.4593	25.8961	25.5336	24.2679	25.954	25.7163
238	0.227089	0.0695044	Q16643	Drebrin OS=Homo sapiens OX=9606 GN=DBN1 PE=1 SV=4	29.421	29.8058	29.6549	29.6644	29.7811	29.6448
239	0.808781	0.337971	P17980	26S proteasome regulatory subunit 6A OS=Homo sapiens OX=9606 GN=PSMC3 PE=1 SV=3	29.1546	29.6476	29.1953	29.4984	29.8791	29.6339
240	0.8659	0.445148	P00338	L-lactate dehydrogenase A chain OS=Homo sapiens OX=9606 GN=LDHA PE=1 SV=2	32.6327	32.775	32.0203	33.0411	32.8598	32.8626
241	0.350447	0.257236	Q92973	Transportin-1 OS=Homo sapiens OX=9606 GN=TNPO1 PE=1 SV=2	29.1441	29.2338	28.4406	29.5286	29.117	28.9445
242	0.26807	0.192327	P12268	Inosine-5'-monophosphate dehydrogenase 2 OS=Homo sapiens OX=9606 GN=IMPDH2 PE=1 SV=2	29.6667	30.2352	30.2454	29.8378	30.5664	30.32
243	0.134617	-0.210271	Q02218	2-oxoglutarate dehydrogenase, mitochondrial OS=Homo sapiens OX=9606 GN=OGDH PE=1 SV=3	27.7566	28.8529	28.5609	27.2851	28.8954	28.3591
244	1.08193	0.236682	Q8NC51	Plasminogen activator inhibitor 1 RNA-binding protein OS=Homo sapiens OX=9606 GN=SERBP1 PE=1 SV=2	30.7576	31.0658	31.042	31.2194	31.22	31.1361
245	0.632793	0.174483	Q92922	SWI/SNF complex subunit SMARCC1 OS=Homo sapiens OX=9606 GN=SMARCC1 PE=1 SV=3	28.1215	28.4857	28.4916	28.5136	28.5828	28.5259
246	0.3739	0.217317	P50395	Rab GDP dissociation inhibitor beta OS=Homo sapiens OX=9606 GN=GDI2 PE=1 SV=2	28.816	28.9197	28.2391	29.0843	28.8755	28.6669
247	1.0578	0.237251	P33992	DNA replication licensing factor MCM5 OS=Homo sapiens OX=9606 GN=MCM5 PE=1 SV=5	29.1114	29.3299	29.0307	29.5004	29.3727	29.3107
248	0.348956	0.160891	Q8NE71	ATP-binding cassette sub-family F member 1 OS=Homo sapiens OX=9606 GN=ABCF1 PE=1 SV=2	28.6998	29.1092	28.6783	29.1855	29.0412	28.7433
249	0.179181	-0.167973	P00505	Aspartate aminotransferase, mitochondrial OS=Homo sapiens OX=9606 GN=GOT2 PE=1 SV=3	30.1705	30.9648	31.2083	30.3184	30.9064	30.615
250	0.349733	0.104708	Q15424	Scaffold attachment factor B1 OS=Homo sapiens OX=9606 GN=SAFB PE=1 SV=4	29.3405	29.4913	29.4315	29.7326	29.5145	29.3302
251	1.60249	0.630765	P60174	Triosephosphate isomerase OS=Homo sapiens OX=9606 GN=TPI1 PE=1 SV=3	31.5846	31.8391	31.9337	32.1624	32.4149	32.6724
252	0.61444	0.310764	Q8WUM4	Programmed cell death 6-interacting protein OS=Homo sapiens OX=9606 GN=PDCD6IP PE=1 SV=1	28.5758	28.7683	28.0709	28.9625	28.718	28.6668
253	0.612545	0.88345	Q5T6W2	Heterogeneous nuclear ribonucleoprotein K (Fragment) OS=Homo sapiens OX=9606 GN=HNRNPK PE=1 SV=1	23.4328	24.4765	22.2477	24.3652	24.3017	24.1405
254	0.0387292	0.0787818	P31939	Bifunctional purine biosynthesis protein PURH OS=Homo sapiens OX=9606 GN=ATIC PE=1 SV=3	27.805	28.883	28.6747	27.3203	29.173	29.1057
255	1.09952	0.288317	A0A2R8Y5S7	Radixin OS=Homo sapiens OX=9606 GN=RDX PE=1 SV=1	28.118	28.3009	28.5255	28.6441	28.5307	28.6345
256	0.0899544	-0.0504049	Q12888	TP53-binding protein 1 OS=Homo sapiens OX=9606 GN=TP53BP1 PE=1 SV=2	26.5505	26.9915	27.2058	26.7919	26.8423	26.9624
257	0.0281577	0.0463206	P24752	Acetyl-CoA acetyltransferase, mitochondrial OS=Homo sapiens OX=9606 GN=ACAT1 PE=1 SV=1	29.6254	30.5967	30.8305	29.5774	30.747	30.8671
258	0.426035	0.355958	O43143	Pre-mRNA-splicing factor ATP-dependent RNA helicase DHX15 OS=Homo sapiens OX=9606 GN=DHX15 PE=1 SV=2	29.1221	29.2217	28.4485	29.7668	29.226	28.8673
259	1.54071	0.422862	O75534	Cold shock domain-containing protein E1 OS=Homo sapiens OX=9606 GN=CSDE1 PE=1 SV=2	29.1877	29.404	29.0358	29.6997	29.7	29.4964
260	0.0355887	0.0323626	P07237	Protein disulfide-isomerase OS=Homo sapiens OX=9606 GN=P4HB PE=1 SV=3	31.2767	31.8755	32.0911	31.4046	31.9484	31.9874
261	0.457957	-0.229472	Q15075	Early endosome antigen 1 OS=Homo sapiens OX=9606 GN=EEA1 PE=1 SV=2	27.8258	28.2602	28.1123	27.6745	28.1856	27.6498
262	0.262351	0.169896	A0A087X117	Nodal modulator 1 OS=Homo sapiens OX=9606 GN=NOMO1 PE=1 SV=1	27.7433	27.9648	27.5129	28.3543	27.7211	27.6552
263	0.489282	0.350421	Q01813	ATP-dependent 6-phosphofructokinase, platelet type OS=Homo sapiens OX=9606 GN=PFKP PE=1 SV=2	29.013	29.3443	28.3417	29.3124	29.3864	29.0515
264	0.0254367	-0.0288467	A0A494C1K3	General transcription factor II-I OS=Homo sapiens OX=9606 GN=GTF2I PE=1 SV=1	27.6183	28.5227	28.2062	27.5745	28.5021	28.1841
265	0.480458	0.11022	Q9P2J5	Leucine--tRNA ligase, cytoplasmic OS=Homo sapiens OX=9606 GN=LARS PE=1 SV=2	28.4004	28.7358	28.5795	28.6473	28.7263	28.6728
266	0.446914	0.231162	Q99460	26S proteasome non-ATPase regulatory subunit 1 OS=Homo sapiens OX=9606 GN=PSMD1 PE=1 SV=2	28.5422	28.7923	28.123	28.8409	28.8051	28.505
267	1.05253	0.446199	Q02790	Peptidyl-prolyl cis-trans isomerase FKBP4 OS=Homo sapiens OX=9606 GN=FKBP4 PE=1 SV=3	29.6822	29.8555	29.3254	30.2672	30.0937	29.8409
268	0.453601	0.150139	P20042	Eukaryotic translation initiation factor 2 subunit 2 OS=Homo sapiens OX=9606 GN=EIF2S2 PE=1 SV=2	29.8044	29.9969	29.993	30.3088	30.0689	29.867
269	0.151395	0.11825	P22695	Cytochrome b-c1 complex subunit 2, mitochondrial OS=Homo sapiens OX=9606 GN=UQCRC2 PE=1 SV=3	28.3713	29.1114	29.1058	28.6702	29.1693	29.1038
270	0.455524	0.531259	D3DQV9	Eukaryotic translation initiation factor 4 gamma 2 (Fragment) OS=Homo sapiens OX=9606 GN=EIF4G2 PE=1 SV=1	28.1529	28.1658	26.824	28.6733	28.1953	27.8678
271	0.347429	0.211425	E9PHY5	Band 4.1-like protein 2 OS=Homo sapiens OX=9606 GN=EPB41L2 PE=1 SV=1	27.5631	28.1759	27.5816	28.1055	28.1669	27.6825
272	0.384172	0.189692	P39023	60S ribosomal protein L3 OS=Homo sapiens OX=9606 GN=RPL3 PE=1 SV=2	30.7266	30.8394	30.6076	31.3035	30.7687	30.6705
273	0.350856	0.392373	P17655	Calpain-2 catalytic subunit OS=Homo sapiens OX=9606 GN=CAPN2 PE=1 SV=6	28.1233	28.2208	27.0043	28.5305	28.3066	27.6884
274	0.017818	0.034373	Q9BUF5	Tubulin beta-6 chain OS=Homo sapiens OX=9606 GN=TUBB6 PE=1 SV=1	27.1602	28.0446	27.4939	26.4497	28.375	27.977
275	0.157448	0.247498	O60701	UDP-glucose 6-dehydrogenase OS=Homo sapiens OX=9606 GN=UGDH PE=1 SV=1	29.2535	30.116	30.2301	29.1158	30.5234	30.703
276	0.910998	0.25995	Q99459	Cell division cycle 5-like protein OS=Homo sapiens OX=9606 GN=CDC5L PE=1 SV=2	28.3964	28.4195	28.6577	28.9257	28.7611	28.5666
277	0.144282	0.17556	Q9H0A0	RNA cytidine acetyltransferase OS=Homo sapiens OX=9606 GN=NAT10 PE=1 SV=2	27.7713	28.4254	27.2987	28.3335	28.305	27.3836
278	0.0273661	-0.0446879	Q15084	Protein disulfide-isomerase A6 OS=Homo sapiens OX=9606 GN=PDIA6 PE=1 SV=1	29.9913	30.9817	30.9717	29.7276	31.0858	30.9973
279	0.0728993	0.183221	A0A0A0MSS8	Aldo-keto reductase family 1 member C3 OS=Homo sapiens OX=9606 GN=AKR1C3 PE=1 SV=1	28.6963	29.7845	30.3498	28.4146	30.0377	30.928
280	0.0861184	0.0447737	Q15293	Reticulocalbin-1 OS=Homo sapiens OX=9606 GN=RCN1 PE=1 SV=1	29.5797	30.0111	29.9097	29.6538	29.8747	30.1062
281	0.0199269	-0.0107187	Q8TAQ2	SWI/SNF complex subunit SMARCC2 OS=Homo sapiens OX=9606 GN=SMARCC2 PE=1 SV=1	28.0929	28.4782	28.6912	28.441	28.3348	28.4543
282	0.193803	0.116113	P06748	Nucleophosmin OS=Homo sapiens OX=9606 GN=NPM1 PE=1 SV=2	33.097	33.6654	33.6169	33.3502	33.8337	33.5438
283	0.293201	0.375001	O15067	Phosphoribosylformylglycinamidine synthase OS=Homo sapiens OX=9606 GN=PFAS PE=1 SV=4	27.1142	28.0698	27.5092	27.0855	28.5315	28.2011
284	0.0206429	0.0327587	Q9H583	HEAT repeat-containing protein 1 OS=Homo sapiens OX=9606 GN=HEATR1 PE=1 SV=3	27.3246	27.4698	26.2397	27.6168	27.1337	26.3819
285	0.679763	0.338919	Q9Y678	Coatomer subunit gamma-1 OS=Homo sapiens OX=9606 GN=COPG1 PE=1 SV=1	28.3936	28.547	27.9496	28.8914	28.6012	28.4144
286	0.62193	0.176496	P51610	Host cell factor 1 OS=Homo sapiens OX=9606 GN=HCFC1 PE=1 SV=2	27.757	28.1408	28.0983	28.1422	28.253	28.1303
287	0.316001	0.270268	P52597	Heterogeneous nuclear ribonucleoprotein F OS=Homo sapiens OX=9606 GN=HNRNPF PE=1 SV=3	29.2119	30.0205	29.9456	29.5579	30.3693	30.0616
288	0.164231	0.0725091	O43852	Calumenin OS=Homo sapiens OX=9606 GN=CALU PE=1 SV=2	29.8565	30.3315	30.1646	30.0541	30.3626	30.1534
289	0.182131	0.0831706	E9PRY8	Elongation factor 1-delta OS=Homo sapiens OX=9606 GN=EEF1D PE=1 SV=1	30.7409	31.1732	31.3113	31.1099	31.2036	31.1614
290	0.60014	0.163447	Q13263	Transcription intermediary factor 1-beta OS=Homo sapiens OX=9606 GN=TRIM28 PE=1 SV=5	29.8901	30.2143	29.9596	30.1739	30.3142	30.0663
291	0.439231	0.205938	P40763	Signal transducer and activator of transcription 3 OS=Homo sapiens OX=9606 GN=STAT3 PE=1 SV=2	27.2547	27.2867	26.9451	27.7019	27.2474	27.1549
292	0.218597	0.0700506	Q9NSE4	Isoleucine--tRNA ligase, mitochondrial OS=Homo sapiens OX=9606 GN=IARS2 PE=1 SV=2	28.2957	28.6359	28.4185	28.4873	28.6639	28.4091
293	1.08454	0.365213	P51858	Hepatoma-derived growth factor OS=Homo sapiens OX=9606 GN=HDGF PE=1 SV=1	30.3907	30.7743	30.7884	30.8379	31.1255	31.0856
294	0.93566	0.282715	Q9UQ80	Proliferation-associated protein 2G4 OS=Homo sapiens OX=9606 GN=PA2G4 PE=1 SV=3	30.4145	30.7363	30.3078	30.8724	30.7628	30.6716
295	0.0161913	0.0160637	Q9Y5B9	FACT complex subunit SPT16 OS=Homo sapiens OX=9606 GN=SUPT16H PE=1 SV=1	29.0154	28.9483	28.5852	29.4587	28.4827	28.6557
296	0.0157618	-0.0311044	P42765	3-ketoacyl-CoA thiolase, mitochondrial OS=Homo sapiens OX=9606 GN=ACAA2 PE=1 SV=2	28.6532	29.8055	30.1149	28.5339	29.9636	29.9828
297	0.761836	0.211328	Q14789	Golgin subfamily B member 1 OS=Homo sapiens OX=9606 GN=GOLGB1 PE=1 SV=2	26.6027	26.9936	26.9635	27.05	27.109	27.0347
298	0.274479	0.275991	Q92499	ATP-dependent RNA helicase DDX1 OS=Homo sapiens OX=9606 GN=DDX1 PE=1 SV=2	27.4984	28.3842	28.3411	27.7915	28.6973	28.5629
299	0.782852	0.342652	P30153	Serine/threonine-protein phosphatase 2A 65 kDa regulatory subunit A alpha isoform OS=Homo sapiens OX=9606 GN=PPP2R1A PE=1 SV=4	28.7939	29.2755	28.6569	29.2146	29.3951	29.1446
300	0.0511492	-0.0334072	Q96PK6	RNA-binding protein 14 OS=Homo sapiens OX=9606 GN=RBM14 PE=1 SV=2	30.0618	29.8718	29.6249	30.1903	29.636	29.6319
301	0.550492	0.219095	P41091	Eukaryotic translation initiation factor 2 subunit 3 OS=Homo sapiens OX=9606 GN=EIF2S3 PE=1 SV=3	30.0653	30.3045	29.8905	30.5193	30.3246	30.0737
302	0.598277	0.2726	P19338	Nucleolin OS=Homo sapiens OX=9606 GN=NCL PE=1 SV=3	31.4286	31.9113	31.4711	31.9506	32.0608	31.6175
303	0.877368	0.301809	D6REX3	Protein transport protein Sec31A OS=Homo sapiens OX=9606 GN=SEC31A PE=1 SV=1	27.3363	27.592	27.3261	27.5625	27.6098	27.9875
304	1.20536	0.395715	P23921	Ribonucleoside-diphosphate reductase large subunit OS=Homo sapiens OX=9606 GN=RRM1 PE=1 SV=1	28.6692	28.8564	28.405	29.1989	28.9888	28.9301
305	0.255182	0.197342	Q8WUM0	Nuclear pore complex protein Nup133 OS=Homo sapiens OX=9606 GN=NUP133 PE=1 SV=2	27.1828	27.4379	26.4701	27.4222	27.1868	27.0738
306	0.926367	0.256245	P50552	Vasodilator-stimulated phosphoprotein OS=Homo sapiens OX=9606 GN=VASP PE=1 SV=3	28.7457	28.9415	28.6317	29.1794	29.0471	28.8611
307	0.13018	0.133353	P55809	Succinyl-CoA:3-ketoacid coenzyme A transferase 1, mitochondrial OS=Homo sapiens OX=9606 GN=OXCT1 PE=1 SV=1	28.4681	29.3556	29.492	28.8567	29.5104	29.3487
308	0.134862	0.0767269	O00159	Unconventional myosin-Ic OS=Homo sapiens OX=9606 GN=MYO1C PE=1 SV=4	29.1572	29.4467	28.8661	29.4525	29.2322	29.0155
309	0.851488	0.276531	E7EX44	Caldesmon OS=Homo sapiens OX=9606 GN=CALD1 PE=1 SV=1	29.0135	29.1135	29.4487	29.5877	29.3335	29.4842
310	0.583396	0.209904	P41250	Glycine--tRNA ligase OS=Homo sapiens OX=9606 GN=GARS PE=1 SV=3	28.2876	28.7988	28.5307	28.638	28.8559	28.7529
311	1.21096	0.225298	P54577	Tyrosine--tRNA ligase, cytoplasmic OS=Homo sapiens OX=9606 GN=YARS PE=1 SV=4	29.2158	29.2657	29.3122	29.6061	29.3294	29.534
312	0.259633	0.0960426	P35658	Nuclear pore complex protein Nup214 OS=Homo sapiens OX=9606 GN=NUP214 PE=1 SV=2	28.6982	28.954	28.6886	29.1103	28.7964	28.7222
313	0.590505	0.368411	Q01518	Adenylyl cyclase-associated protein 1 OS=Homo sapiens OX=9606 GN=CAP1 PE=1 SV=5	29.1732	29.2264	28.5473	29.6936	29.2263	29.1322
314	0.115654	0.157376	P07954	Fumarate hydratase, mitochondrial OS=Homo sapiens OX=9606 GN=FH PE=1 SV=3	29.054	30.1355	30.1372	29.2681	30.3727	30.158
315	0.248085	0.175783	O75390	Citrate synthase, mitochondrial OS=Homo sapiens OX=9606 GN=CS PE=1 SV=2	30.1266	30.6051	29.782	30.4561	30.5296	30.0554
316	0.429705	0.28116	Q8TDN6	Ribosome biogenesis protein BRX1 homolog OS=Homo sapiens OX=9606 GN=BRIX1 PE=1 SV=2	28.4337	29.0413	28.4426	29.0627	29.1627	28.5356
317	0.169197	0.0999921	Q02880	DNA topoisomerase 2-beta OS=Homo sapiens OX=9606 GN=TOP2B PE=1 SV=3	27.1035	27.0338	26.8282	27.4889	26.9816	26.795
318	0.788355	0.334881	P62191	26S proteasome regulatory subunit 4 OS=Homo sapiens OX=9606 GN=PSMC1 PE=1 SV=1	28.721	29.2611	28.7238	29.1721	29.3935	29.1449
319	0.153857	0.0840213	Q08379	Golgin subfamily A member 2 OS=Homo sapiens OX=9606 GN=GOLGA2 PE=1 SV=3	27.71	28.0826	28.1302	27.7486	28.2211	28.2053
320	0.200655	0.0867805	Q9H307	Pinin OS=Homo sapiens OX=9606 GN=PNN PE=1 SV=5	28.255	28.4596	28.0372	28.535	28.3354	28.1417
321	0.422103	0.553961	E9PGZ1	Caldesmon OS=Homo sapiens OX=9606 GN=CALD1 PE=1 SV=1	21.3153	21.504	23.0414	22.6652	22.5861	22.2713
322	0.158462	0.0883338	Q8N163	Cell cycle and apoptosis regulator protein 2 OS=Homo sapiens OX=9606 GN=CCAR2 PE=1 SV=2	28.0433	28.659	28.3339	28.264	28.6393	28.398
323	0.447181	0.165599	Q8IY81	pre-rRNA 2'-O-ribose RNA methyltransferase FTSJ3 OS=Homo sapiens OX=9606 GN=FTSJ3 PE=1 SV=2	28.6123	29.0365	28.5843	28.9497	28.9935	28.7867
324	0.412797	0.149474	O15355	Protein phosphatase 1G OS=Homo sapiens OX=9606 GN=PPM1G PE=1 SV=1	28.6677	29.0516	28.9705	29.0384	29.2234	28.8764
325	0.314334	0.116364	Q13423	NAD(P) transhydrogenase, mitochondrial OS=Homo sapiens OX=9606 GN=NNT PE=1 SV=3	29.3692	29.5721	29.437	29.8284	29.3484	29.5506
326	0.0311923	0.0296357	Q02818	Nucleobindin-1 OS=Homo sapiens OX=9606 GN=NUCB1 PE=1 SV=4	27.9219	28.5785	28.5626	27.9143	28.6601	28.5775
327	0.11906	0.0895322	P21796	Voltage-dependent anion-selective channel protein 1 OS=Homo sapiens OX=9606 GN=VDAC1 PE=1 SV=2	30.5883	31.0641	31.2159	30.6603	31.157	31.3196
328	1.36367	0.244215	Q14247	Src substrate cortactin OS=Homo sapiens OX=9606 GN=CTTN PE=1 SV=2	30.0146	30.1968	30.1778	30.4678	30.3931	30.261
329	0.0854574	0.102774	Q9Y2X3	Nucleolar protein 58 OS=Homo sapiens OX=9606 GN=NOP58 PE=1 SV=1	28.4295	28.6589	27.7749	28.9838	28.3604	27.8275
330	0.131499	0.133512	O60264	SWI/SNF-related matrix-associated actin-dependent regulator of chromatin subfamily A member 5 OS=Homo sapiens OX=9606 GN=SMARCA5 PE=1 SV=1	28.4325	28.7082	27.8643	28.9713	28.4258	28.0084
331	0.274449	0.219997	P04083	Annexin A1 OS=Homo sapiens OX=9606 GN=ANXA1 PE=1 SV=2	29.9331	30.5782	30.2633	29.9972	30.8998	30.5376
332	0.169947	0.0965754	P19367	Hexokinase-1 OS=Homo sapiens OX=9606 GN=HK1 PE=1 SV=3	28.8956	28.9248	28.7228	29.3541	28.761	28.7179
333	0.301586	0.142958	P36578	60S ribosomal protein L4 OS=Homo sapiens OX=9606 GN=RPL4 PE=1 SV=5	31.566	31.6675	31.518	32.0893	31.4617	31.6294
334	0.0804287	0.0924892	P31930	Cytochrome b-c1 complex subunit 1, mitochondrial OS=Homo sapiens OX=9606 GN=UQCRC1 PE=1 SV=3	28.1213	28.7458	28.9867	28.0838	29.0443	29.003
335	0.210217	-0.175031	P00533	Epidermal growth factor receptor OS=Homo sapiens OX=9606 GN=EGFR PE=1 SV=2	28.1602	28.1493	27.7752	28.2195	28.0746	27.2656
336	0.819655	0.364349	P07195	L-lactate dehydrogenase B chain OS=Homo sapiens OX=9606 GN=LDHB PE=1 SV=2	32.2095	32.3037	31.7181	32.6319	32.3137	32.3787
337	0.180077	0.0702629	P14868	Aspartate--tRNA ligase, cytoplasmic OS=Homo sapiens OX=9606 GN=DARS PE=1 SV=2	29.6091	30.0907	29.8098	29.9734	29.9385	29.8085
338	0.271477	0.207176	O95757	Heat shock 70 kDa protein 4L OS=Homo sapiens OX=9606 GN=HSPA4L PE=1 SV=3	26.3115	27.1426	26.5859	26.5353	27.1542	26.9721
339	0.61797	0.212626	P07910	Heterogeneous nuclear ribonucleoproteins C1/C2 OS=Homo sapiens OX=9606 GN=HNRNPC PE=1 SV=4	31.6898	32.1526	32.1015	32.1854	32.2833	32.113
340	0.212785	0.23188	H3BVG0	Nuclear pore complex protein Nup93 OS=Homo sapiens OX=9606 GN=NUP93 PE=1 SV=1	28.1652	28.3579	27.3575	28.6998	28.1864	27.6902
341	1.18257	0.364482	P09960	Leukotriene A-4 hydrolase OS=Homo sapiens OX=9606 GN=LTA4H PE=1 SV=2	27.998	28.1747	27.7566	28.4969	28.2372	28.2887
342	0.985033	0.318946	P05455	Lupus La protein OS=Homo sapiens OX=9606 GN=SSB PE=1 SV=2	29.2733	29.7036	29.4431	29.7234	29.963	29.6904
343	0.937759	0.190584	Q9BUJ2	Heterogeneous nuclear ribonucleoprotein U-like protein 1 OS=Homo sapiens OX=9606 GN=HNRNPUL1 PE=1 SV=2	28.3487	28.6625	28.5634	28.6933	28.6949	28.758
344	0.536087	0.284406	P32004	Neural cell adhesion molecule L1 OS=Homo sapiens OX=9606 GN=L1CAM PE=1 SV=2	27.601	27.8046	27.3863	28.2741	27.7564	27.6147
345	0.481135	0.45665	Q5JTH9	RRP12-like protein OS=Homo sapiens OX=9606 GN=RRP12 PE=1 SV=2	26.7335	27.7446	26.4896	27.4583	27.6991	27.1802
346	0.439748	0.415117	A0A2R8Y4L2	Heterogeneous nuclear ribonucleoprotein A1 pseudogene 48 OS=Homo sapiens OX=9606 GN=HNRNPA1P48 PE=1 SV=1	24.711	23.7328	24.5131	25.0399	24.9741	24.1883
347	0.774318	0.209344	Q14151	Scaffold attachment factor B2 OS=Homo sapiens OX=9606 GN=SAFB2 PE=1 SV=1	26.1711	26.5654	26.2849	26.5996	26.584	26.4658
348	1.44086	0.262282	E7EX17	Eukaryotic translation initiation factor 4B OS=Homo sapiens OX=9606 GN=EIF4B PE=1 SV=1	29.3	29.4322	29.225	29.697	29.5448	29.5024
349	0.673208	0.308451	P18583	Protein SON OS=Homo sapiens OX=9606 GN=SON PE=1 SV=4	27.6017	27.8642	27.2454	28.0774	27.841	27.7183
350	0.560548	0.17661	Q14444	Caprin-1 OS=Homo sapiens OX=9606 GN=CAPRIN1 PE=1 SV=2	29.6467	29.8771	29.5141	30.0034	29.8747	29.6896
351	0.13916	0.126325	P51659	Peroxisomal multifunctional enzyme type 2 OS=Homo sapiens OX=9606 GN=HSD17B4 PE=1 SV=3	27.8131	28.2126	28.7843	28.0419	28.4981	28.649
352	0.737286	0.290984	Q9UHD8	Septin-9 OS=Homo sapiens OX=9606 GN=SEPTIN9 PE=1 SV=2	28.2411	28.3629	28.0736	28.827	28.4324	28.2911
353	0.0392256	0.093867	Q32Q12	Nucleoside diphosphate kinase OS=Homo sapiens OX=9606 GN=NME1-NME2 PE=1 SV=1	30.7119	31.604	31.5099	29.8451	32.1492	32.113
354	0.192361	0.0642789	Q13310	Polyadenylate-binding protein 4 OS=Homo sapiens OX=9606 GN=PABPC4 PE=1 SV=1	28.5797	28.9717	28.6866	28.7681	28.9141	28.7487
355	0.784933	0.322833	A0A2R8Y891	ATP-dependent 6-phosphofructokinase OS=Homo sapiens OX=9606 GN=PFKM PE=1 SV=1	28.4411	28.7315	28.1938	28.9673	28.7775	28.5901
356	0.259826	-0.113085	O00461	Golgi integral membrane protein 4 OS=Homo sapiens OX=9606 GN=GOLIM4 PE=1 SV=1	27.4485	27.8015	27.6286	27.2552	27.7375	27.5466
357	0.179009	0.0572707	O95202	Mitochondrial proton/calcium exchanger protein OS=Homo sapiens OX=9606 GN=LETM1 PE=1 SV=1	27.8717	28.2041	27.9865	28.221	27.9834	28.0297
358	0.173022	0.0503108	Q8IVF2	Protein AHNAK2 OS=Homo sapiens OX=9606 GN=AHNAK2 PE=1 SV=2	28.189	28.254	28.4663	28.2879	28.2762	28.4962
359	0.979298	0.287558	Q9UBT2	SUMO-activating enzyme subunit 2 OS=Homo sapiens OX=9606 GN=UBA2 PE=1 SV=2	27.5771	27.9885	27.792	28.0058	28.2123	28.0022
360	0.115604	0.248002	P13929	Beta-enolase OS=Homo sapiens OX=9606 GN=ENO3 PE=1 SV=5	26.6841	27.64	28.7101	27.0537	27.8878	28.8366
361	0.114661	0.0812047	Q9BY44	Eukaryotic translation initiation factor 2A OS=Homo sapiens OX=9606 GN=EIF2A PE=1 SV=3	28.1099	28.5725	28.6223	28.1299	28.6278	28.7908
362	0.113602	0.123078	Q9UMS4	Pre-mRNA-processing factor 19 OS=Homo sapiens OX=9606 GN=PRPF19 PE=1 SV=1	29.0659	29.8157	29.5241	28.972	30.0822	29.7207
363	0.025807	0.0357253	P09622	Dihydrolipoyl dehydrogenase, mitochondrial OS=Homo sapiens OX=9606 GN=DLD PE=1 SV=2	29.0871	29.9177	30.4618	29.3918	30.148	30.034
364	0.0657399	-0.0813567	Q92900	Regulator of nonsense transcripts 1 OS=Homo sapiens OX=9606 GN=UPF1 PE=1 SV=2	27.0925	27.8066	27.8362	26.7849	27.8588	27.8476
365	0.314501	0.247533	Q09028	Histone-binding protein RBBP4 OS=Homo sapiens OX=9606 GN=RBBP4 PE=1 SV=3	28.675	29.3183	29.0909	28.7539	29.5502	29.5227
366	0.0103363	0.0084521	O95573	Long-chain-fatty-acid--CoA ligase 3 OS=Homo sapiens OX=9606 GN=ACSL3 PE=1 SV=3	27.8619	28.1892	27.6837	28.3627	27.7705	27.6269
367	0.826226	0.469942	A0A024QZP7	Cell division cycle 2, G1 to S and G2 to M, isoform CRA_a OS=Homo sapiens OX=9606 GN=CDK1 PE=1 SV=1	29.0832	29.102	28.4477	29.6264	29.3151	29.1012
368	0.575233	0.292851	Q96QK1	Vacuolar protein sorting-associated protein 35 OS=Homo sapiens OX=9606 GN=VPS35 PE=1 SV=2	28.1867	28.2017	27.6479	28.5745	28.1803	28.1601
369	0.0843062	0.0565427	P46060	Ran GTPase-activating protein 1 OS=Homo sapiens OX=9606 GN=RANGAP1 PE=1 SV=1	30.4811	30.9592	31.1871	30.7288	31.1257	30.9425
370	0.699058	0.251586	P49756	RNA-binding protein 25 OS=Homo sapiens OX=9606 GN=RBM25 PE=1 SV=3	28.4627	28.8959	28.7012	28.7344	29.0906	28.9895
371	0.230434	0.0717309	Q15046	Lysine--tRNA ligase OS=Homo sapiens OX=9606 GN=KARS PE=1 SV=3	29.7461	30.0736	30.1138	30.0137	30.1226	30.0124
372	1.03737	0.49904	Q15366	Poly(rC)-binding protein 2 OS=Homo sapiens OX=9606 GN=PCBP2 PE=1 SV=1	29.6819	29.9537	29.2086	30.1914	30.1551	29.9947
373	0.332795	0.188218	P05198	Eukaryotic translation initiation factor 2 subunit 1 OS=Homo sapiens OX=9606 GN=EIF2S1 PE=1 SV=3	29.6533	29.9539	29.4479	30.1469	29.9416	29.5312
374	0.14106	0.0537516	P49257	Protein ERGIC-53 OS=Homo sapiens OX=9606 GN=LMAN1 PE=1 SV=2	29.0017	29.2448	28.9584	29.3306	28.9604	29.0752
375	0.154635	0.169666	Q8TEQ6	Gem-associated protein 5 OS=Homo sapiens OX=9606 GN=GEMIN5 PE=1 SV=3	27.1075	27.5872	26.483	27.6278	27.3107	26.7482
376	0.204453	0.210794	P50416	Carnitine O-palmitoyltransferase 1, liver isoform OS=Homo sapiens OX=9606 GN=CPT1A PE=1 SV=2	28.4844	28.5759	27.7393	29.0585	28.2947	28.0787
377	0.092656	0.100107	O75083	WD repeat-containing protein 1 OS=Homo sapiens OX=9606 GN=WDR1 PE=1 SV=4	28.2727	28.8673	28.969	28.1712	29.1876	29.0505
378	0.162364	0.0795142	Q10567	AP-1 complex subunit beta-1 OS=Homo sapiens OX=9606 GN=AP1B1 PE=1 SV=2	25.3168	25.1477	25.106	25.6112	25.1403	25.0575
379	0.207244	0.137791	Q9NZB2	Constitutive coactivator of PPAR-gamma-like protein 1 OS=Homo sapiens OX=9606 GN=FAM120A PE=1 SV=2	27.2319	27.0191	26.772	27.5859	26.9266	26.9239
380	0.0655978	-0.115241	P40926	Malate dehydrogenase, mitochondrial OS=Homo sapiens OX=9606 GN=MDH2 PE=1 SV=3	30.4926	31.6614	31.9699	30.4316	31.7233	31.6233
381	0.482646	0.169477	Q9BXP5	Serrate RNA effector molecule homolog OS=Homo sapiens OX=9606 GN=SRRT PE=1 SV=1	28.2384	28.7206	28.5951	28.7376	28.7362	28.5888
382	0.881945	0.425627	P23526	Adenosylhomocysteinase OS=Homo sapiens OX=9606 GN=AHCY PE=1 SV=4	30.0516	30.3924	29.7665	30.2293	30.6179	30.6401
383	0.262339	0.0684656	F1T0I1	Protein transport protein sec16 OS=Homo sapiens OX=9606 GN=SEC16A PE=1 SV=1	26.1746	26.3318	26.1897	26.3373	26.1273	26.4369
384	0.0289782	-0.0412769	Q03701	CCAAT/enhancer-binding protein zeta OS=Homo sapiens OX=9606 GN=CEBPZ PE=1 SV=3	26.8604	27.2039	26.0008	27.1458	26.7403	26.0552
385	0.25382	-0.148897	Q9UPN3	Microtubule-actin cross-linking factor 1, isoforms 1/2/3/5 OS=Homo sapiens OX=9606 GN=MACF1 PE=1 SV=4	25.5465	26.1809	25.5789	25.592	25.8196	25.448
386	0.735237	0.320796	A0A0G2JH68	Protein diaphanous homolog 1 OS=Homo sapiens OX=9606 GN=DIAPH1 PE=1 SV=1	28.1746	28.3593	27.6914	28.418	28.359	28.4106
387	0.0110064	0.0130997	Q14008	Cytoskeleton-associated protein 5 OS=Homo sapiens OX=9606 GN=CKAP5 PE=1 SV=3	27.6882	27.7884	27.0781	28.1717	27.2939	27.1285
388	0.193306	0.21844	P35998	26S proteasome regulatory subunit 7 OS=Homo sapiens OX=9606 GN=PSMC2 PE=1 SV=3	28.7951	29.5961	28.931	28.6371	29.8252	29.5153
389	0.20066	0.376915	J3KN16	Proteasome adapter and scaffold protein ECM29 OS=Homo sapiens OX=9606 GN=ECPAS PE=1 SV=1	26.2282	26.436	24.484	26.6725	26.2157	25.3908
390	0.314601	0.198746	P26358	DNA (cytosine-5)-methyltransferase 1 OS=Homo sapiens OX=9606 GN=DNMT1 PE=1 SV=2	26.751	26.9848	26.3693	27.2022	26.9377	26.5614
391	1.15298	0.190186	Q9UN86	Ras GTPase-activating protein-binding protein 2 OS=Homo sapiens OX=9606 GN=G3BP2 PE=1 SV=2	28.7472	28.958	28.7342	28.9526	29.01	29.0473
392	0.899403	0.42545	Q16658	Fascin OS=Homo sapiens OX=9606 GN=FSCN1 PE=1 SV=3	28.9131	29.4004	29.3082	29.3092	29.8184	29.7704
393	0.0849073	-0.0373001	Q9UJZ1	Stomatin-like protein 2, mitochondrial OS=Homo sapiens OX=9606 GN=STOML2 PE=1 SV=1	27.3612	27.8919	27.6429	27.622	27.6219	27.5402
394	0.242139	-1.37752	G3V2Y4	Serine hydroxymethyltransferase, mitochondrial (Fragment) OS=Homo sapiens OX=9606 GN=SHMT2 PE=1 SV=1	23.8069	26.3661	26.3971	20	26.3412	26.0964
395	0.167669	0.392403	E7EUC7	UTP--glucose-1-phosphate uridylyltransferase OS=Homo sapiens OX=9606 GN=UGP2 PE=1 SV=1	26.5492	27.9668	27.1924	26.0671	28.3283	28.4901
396	0.408111	0.553794	P00390	Glutathione reductase, mitochondrial OS=Homo sapiens OX=9606 GN=GSR PE=1 SV=2	27.3007	28.2138	28.8641	27.9944	28.8617	29.1837
397	0.393654	0.294745	P62195	26S proteasome regulatory subunit 8 OS=Homo sapiens OX=9606 GN=PSMC5 PE=1 SV=1	28.4367	29.3357	28.8168	28.8285	29.4444	29.2005
398	0.108901	-0.0374724	Q9BTC0	Death-inducer obliterator 1 OS=Homo sapiens OX=9606 GN=DIDO1 PE=1 SV=5	26.9828	26.9981	27.2019	27.074	27.1701	26.8264
399	1.32933	0.198043	P08758	Annexin A5 OS=Homo sapiens OX=9606 GN=ANXA5 PE=1 SV=2	29.3001	29.4634	29.3171	29.4823	29.6432	29.5492
400	0.404699	0.250244	Q9Y265	RuvB-like 1 OS=Homo sapiens OX=9606 GN=RUVBL1 PE=1 SV=1	28.2988	29.0158	28.6395	28.5998	29.1483	28.9567
401	0.169003	0.145409	Q96RP9	Elongation factor G, mitochondrial OS=Homo sapiens OX=9606 GN=GFM1 PE=1 SV=2	27.826	28.8037	28.2163	28.1395	28.6822	28.4605
402	0.782138	0.700189	A0A0C4DG89	Probable ATP-dependent RNA helicase DDX46 OS=Homo sapiens OX=9606 GN=DDX46 PE=1 SV=1	23.378	23.5233	22.436	24.0199	24.0705	23.3475
403	0.490691	0.335094	Q06210	Glutamine--fructose-6-phosphate aminotransferase [isomerizing] 1 OS=Homo sapiens OX=9606 GN=GFPT1 PE=1 SV=3	28.1251	28.2083	27.6027	28.765	28.0165	28.1599
404	0.834029	0.425106	A9Z1X7	Serine/arginine repetitive matrix protein 1 OS=Homo sapiens OX=9606 GN=SRRM1 PE=1 SV=1	26.7188	26.7447	27.3808	27.4359	27.1865	27.4971
405	1.18031	0.373763	P63104	14-3-3 protein zeta/delta OS=Homo sapiens OX=9606 GN=YWHAZ PE=1 SV=1	31.0345	31.1405	30.7891	31.5735	31.2757	31.2362
406	0.405523	0.165757	Q86UE4	Protein LYRIC OS=Homo sapiens OX=9606 GN=MTDH PE=1 SV=2	27.8277	28.0502	27.5826	28.2023	27.8597	27.8957
407	0.856723	0.313271	Q53EL6	Programmed cell death protein 4 OS=Homo sapiens OX=9606 GN=PDCD4 PE=1 SV=2	28.8231	28.9487	28.6116	29.2652	28.8314	29.2266
408	0.753182	0.189225	Q96I24	Far upstream element-binding protein 3 OS=Homo sapiens OX=9606 GN=FUBP3 PE=1 SV=2	28.3158	28.6965	28.5375	28.7198	28.756	28.6416
409	0.956458	0.36748	P31946	14-3-3 protein beta/alpha OS=Homo sapiens OX=9606 GN=YWHAB PE=1 SV=3	30.2037	30.5046	29.8961	30.6462	30.5297	30.5309
410	0.00405112	-0.00564194	A0A0C4DG17	40S ribosomal protein SA OS=Homo sapiens OX=9606 GN=RPSA PE=1 SV=1	30.1187	30.9574	30.6295	29.8124	31.0864	30.7899
411	0.543113	0.414926	O00231	26S proteasome non-ATPase regulatory subunit 11 OS=Homo sapiens OX=9606 GN=PSMD11 PE=1 SV=3	28.825	29.1553	28.18	29.4206	29.1782	28.8063
412	0.425077	0.169439	P18754	Regulator of chromosome condensation OS=Homo sapiens OX=9606 GN=RCC1 PE=1 SV=1	28.3248	28.8115	28.6918	28.7673	28.9344	28.6347
413	0.221866	0.274189	Q9Y3F4	Serine-threonine kinase receptor-associated protein OS=Homo sapiens OX=9606 GN=STRAP PE=1 SV=1	28.4932	29.3746	28.7484	28.3494	29.6691	29.4202
414	0.0477563	0.0268345	P51114	Fragile X mental retardation syndrome-related protein 1 OS=Homo sapiens OX=9606 GN=FXR1 PE=1 SV=3	28.4981	29.0347	28.5393	28.7821	28.8226	28.5479
415	0.587788	0.421623	Q13838	Spliceosome RNA helicase DDX39B OS=Homo sapiens OX=9606 GN=DDX39B PE=1 SV=1	29.9679	30.2975	29.4031	30.5968	30.3729	29.9637
416	0.616117	0.335889	P42285	Exosome RNA helicase MTR4 OS=Homo sapiens OX=9606 GN=MTREX PE=1 SV=3	28.0396	28.3212	27.5288	28.3244	28.4208	28.1521
417	0.0218747	-0.0173073	O00567	Nucleolar protein 56 OS=Homo sapiens OX=9606 GN=NOP56 PE=1 SV=4	27.691	28.1163	27.4867	28.0578	27.7757	27.4086
418	0.202142	0.208864	Q9UJS0	Calcium-binding mitochondrial carrier protein Aralar2 OS=Homo sapiens OX=9606 GN=SLC25A13 PE=1 SV=2	28.1226	28.0919	27.2785	28.6098	27.6956	27.8142
419	0.0573773	0.0654411	P55795	Heterogeneous nuclear ribonucleoprotein H2 OS=Homo sapiens OX=9606 GN=HNRNPH2 PE=1 SV=1	25.847	26.2145	26.2778	25.4649	26.3609	26.7098
420	0.244831	0.220985	O00148	ATP-dependent RNA helicase DDX39A OS=Homo sapiens OX=9606 GN=DDX39A PE=1 SV=2	26.4679	27.0736	26.3449	27.2322	27.0046	26.3125
421	0.494326	0.276894	P22234	Multifunctional protein ADE2 OS=Homo sapiens OX=9606 GN=PAICS PE=1 SV=3	29.278	29.4013	28.7538	29.696	29.349	29.2187
422	0.301919	-0.0929114	P49790	Nuclear pore complex protein Nup153 OS=Homo sapiens OX=9606 GN=NUP153 PE=1 SV=2	26.2892	26.5884	26.4625	26.4642	26.4221	26.1751
423	0.438844	0.168211	Q8NFQ8	Torsin-1A-interacting protein 2 OS=Homo sapiens OX=9606 GN=TOR1AIP2 PE=1 SV=1	27.1884	27.1574	26.9616	27.523	27.2793	27.0096
424	0.170364	0.223089	P62701	40S ribosomal protein S4, X isoform OS=Homo sapiens OX=9606 GN=RPS4X PE=1 SV=2	30.1248	31.0307	31.1375	30.2376	31.4219	31.3027
425	0.706677	0.206519	P51991	Heterogeneous nuclear ribonucleoprotein A3 OS=Homo sapiens OX=9606 GN=HNRNPA3 PE=1 SV=2	30.0961	30.5174	30.2897	30.5491	30.5742	30.3995
426	0.0823905	0.083854	P35606	Coatomer subunit beta' OS=Homo sapiens OX=9606 GN=COPB2 PE=1 SV=2	29.1473	28.6514	28.5399	29.2907	28.2662	29.0332
427	0.664866	0.403527	Q9HAV4	Exportin-5 OS=Homo sapiens OX=9606 GN=XPO5 PE=1 SV=1	27.3521	27.4746	26.7121	27.7335	27.714	27.3019
428	0.483864	0.432307	P52292	Importin subunit alpha-1 OS=Homo sapiens OX=9606 GN=KPNA2 PE=1 SV=1	28.9122	29.0327	28.0116	29.4751	29.0536	28.7248
429	0.0155299	0.0118847	P17858	ATP-dependent 6-phosphofructokinase, liver type OS=Homo sapiens OX=9606 GN=PFKL PE=1 SV=6	26.6592	26.4973	26.8491	27.1119	26.3151	26.6143
430	0.25876	0.287936	P26368	Splicing factor U2AF 65 kDa subunit OS=Homo sapiens OX=9606 GN=U2AF2 PE=1 SV=4	27.3383	28.2543	28.2577	27.6075	28.6519	28.4547
431	0.344093	0.276032	P11387	DNA topoisomerase 1 OS=Homo sapiens OX=9606 GN=TOP1 PE=1 SV=2	28.5672	28.5777	28.1285	29.2952	28.3911	28.4151
432	0.473851	0.334668	O43242	26S proteasome non-ATPase regulatory subunit 3 OS=Homo sapiens OX=9606 GN=PSMD3 PE=1 SV=2	28.3642	28.5158	27.7294	28.901	28.4474	28.265
433	0.802493	0.369554	Q9Y2T3	Guanine deaminase OS=Homo sapiens OX=9606 GN=GDA PE=1 SV=1	28.6136	28.9228	28.3058	29.1905	28.9736	28.7868
434	0.160972	0.0849024	P24534	Elongation factor 1-beta OS=Homo sapiens OX=9606 GN=EEF1B2 PE=1 SV=3	29.6847	30.1486	30.0863	29.7947	30.2378	30.1418
435	0.28731	0.173543	Q7Z4V5	Hepatoma-derived growth factor-related protein 2 OS=Homo sapiens OX=9606 GN=HDGFL2 PE=1 SV=1	27.3481	27.8241	28.1263	27.8266	27.8741	28.1184
436	0.00472287	-0.00184059	Q9NQC3	Reticulon-4 OS=Homo sapiens OX=9606 GN=RTN4 PE=1 SV=2	29.7411	30.0086	29.7278	29.9951	29.7811	29.6957
437	0.0657327	-0.122524	P31942	Heterogeneous nuclear ribonucleoprotein H3 OS=Homo sapiens OX=9606 GN=HNRNPH3 PE=1 SV=2	28.4944	29.4469	29.6362	27.9856	29.7066	29.5177
438	0.0905295	-0.115271	O60832	H/ACA ribonucleoprotein complex subunit DKC1 OS=Homo sapiens OX=9606 GN=DKC1 PE=1 SV=3	28.4306	28.2639	27.8557	28.8722	27.8763	27.4558
439	0.147559	-0.245734	Q02809	Procollagen-lysine,2-oxoglutarate 5-dioxygenase 1 OS=Homo sapiens OX=9606 GN=PLOD1 PE=1 SV=2	27.955	28.8334	29.241	27.451	28.9114	28.9299
440	0.164808	-0.260498	Q96ST2	Protein IWS1 homolog OS=Homo sapiens OX=9606 GN=IWS1 PE=1 SV=2	26.0411	27.2475	27.6705	26.068	26.9025	27.2071
441	0.10926	0.10784	Q6PKG0	La-related protein 1 OS=Homo sapiens OX=9606 GN=LARP1 PE=1 SV=2	27.4526	27.4605	26.5769	27.0633	27.0723	27.6779
442	1.2178	0.18399	Q8WWM7	Ataxin-2-like protein OS=Homo sapiens OX=9606 GN=ATXN2L PE=1 SV=2	28.4874	28.6772	28.6008	28.6861	28.8358	28.7955
443	0.0549428	-0.0205733	Q96AY3	Peptidyl-prolyl cis-trans isomerase FKBP10 OS=Homo sapiens OX=9606 GN=FKBP10 PE=1 SV=1	28.4308	28.7165	28.8708	28.6355	28.6613	28.6595
444	0.0747902	0.0652644	Q6UVK1	Chondroitin sulfate proteoglycan 4 OS=Homo sapiens OX=9606 GN=CSPG4 PE=1 SV=2	26.7825	27.0683	27.1135	26.6847	26.8533	27.622
445	0.342571	0.0858479	O14776	Transcription elongation regulator 1 OS=Homo sapiens OX=9606 GN=TCERG1 PE=1 SV=2	28.2329	28.3993	28.4968	28.5982	28.3697	28.4186
446	0.205794	0.245515	Q15717	ELAV-like protein 1 OS=Homo sapiens OX=9606 GN=ELAVL1 PE=1 SV=2	27.7344	28.6771	28.5975	27.888	28.9866	28.871
447	0.476299	0.235803	Q13162	Peroxiredoxin-4 OS=Homo sapiens OX=9606 GN=PRDX4 PE=1 SV=1	29.5573	30.091	29.6229	29.7422	30.1992	30.0372
448	0.578392	0.207543	P46777	60S ribosomal protein L5 OS=Homo sapiens OX=9606 GN=RPL5 PE=1 SV=3	30.3189	30.5726	30.2783	30.8518	30.5225	30.4181
449	0.0919271	0.111434	Q8IVT2	Mitotic interactor and substrate of PLK1 OS=Homo sapiens OX=9606 GN=MISP PE=1 SV=1	30.2463	30.9903	31.3091	30.3717	31.3105	31.1978
450	0.968186	0.297058	Q8IX12	Cell division cycle and apoptosis regulator protein 1 OS=Homo sapiens OX=9606 GN=CCAR1 PE=1 SV=2	27.6829	27.892	27.8412	27.8467	28.2621	28.1985
451	0.752274	0.516164	Q7L014	Probable ATP-dependent RNA helicase DDX46 OS=Homo sapiens OX=9606 GN=DDX46 PE=1 SV=2	28.4446	28.6716	27.7231	29.0109	28.8232	28.5537
452	0.0164726	-0.00744184	O60716	Catenin delta-1 OS=Homo sapiens OX=9606 GN=CTNND1 PE=1 SV=1	27.3096	27.7949	27.6571	27.6083	27.6306	27.5004
453	0.516856	0.275451	O00429	Dynamin-1-like protein OS=Homo sapiens OX=9606 GN=DNM1L PE=1 SV=2	26.1157	26.6467	25.8692	26.5035	26.5549	26.3996
454	0.174677	-0.235863	Q14764	Major vault protein OS=Homo sapiens OX=9606 GN=MVP PE=1 SV=4	26.7789	27.1296	27.9237	26.4917	26.8528	27.7802
455	0.529706	0.187426	Q9UHD9	Ubiquilin-2 OS=Homo sapiens OX=9606 GN=UBQLN2 PE=1 SV=2	26.5217	26.7307	26.5466	26.5068	26.9565	26.898
456	0.430161	0.227112	O75367	Core histone macro-H2A.1 OS=Homo sapiens OX=9606 GN=H2AFY PE=1 SV=4	28.5176	28.9902	28.6493	29.2947	28.8203	28.7234
457	0.200604	0.0703729	K7ELL7	Glucosidase 2 subunit beta OS=Homo sapiens OX=9606 GN=PRKCSH PE=1 SV=1	29.6982	30.0528	30.0933	29.9264	30.0301	30.0989
458	0.0553009	-0.0689901	P32322	Pyrroline-5-carboxylate reductase 1, mitochondrial OS=Homo sapiens OX=9606 GN=PYCR1 PE=1 SV=2	27.596	28.3541	28.7507	27.6489	28.3118	28.5331
459	0.14013	0.0898355	P16435	NADPH--cytochrome P450 reductase OS=Homo sapiens OX=9606 GN=POR PE=1 SV=2	27.428	27.7247	27.0989	27.7831	27.4864	27.2517
460	0.0718717	0.0221151	P67809	Nuclease-sensitive element-binding protein 1 OS=Homo sapiens OX=9606 GN=YBX1 PE=1 SV=3	30.6857	30.9895	30.9285	30.8134	30.9964	30.8602
461	1.20157	0.396713	P55786	Puromycin-sensitive aminopeptidase OS=Homo sapiens OX=9606 GN=NPEPPS PE=1 SV=2	27.31	27.6299	27.1316	27.8416	27.7624	27.6577
462	0.062391	-0.0797418	Q9H2U1	ATP-dependent DNA/RNA helicase DHX36 OS=Homo sapiens OX=9606 GN=DHX36 PE=1 SV=2	26.092	26.2797	25.1426	26.2994	25.4786	25.4971
463	0.0701168	0.168346	E5RK69	Annexin OS=Homo sapiens OX=9606 GN=ANXA6 PE=1 SV=1	22.8413	23.0981	23.2992	24.2148	21.5973	23.9316
464	0.104135	0.205614	Q06830	Peroxiredoxin-1 OS=Homo sapiens OX=9606 GN=PRDX1 PE=1 SV=1	31.2645	32.2703	32.1395	30.8243	32.6833	32.7836
465	0.499023	0.321555	P23396	40S ribosomal protein S3 OS=Homo sapiens OX=9606 GN=RPS3 PE=1 SV=2	30.578	30.9419	30.2225	31.1866	30.9784	30.5421
466	0.0955006	0.121237	P04792	Heat shock protein beta-1 OS=Homo sapiens OX=9606 GN=HSPB1 PE=1 SV=2	30.0291	30.5861	30.702	29.7575	30.8888	31.0347
467	0.221205	0.165984	P08240	Signal recognition particle receptor subunit alpha OS=Homo sapiens OX=9606 GN=SRPRA PE=1 SV=2	27.5805	27.7733	27.0963	28.0623	27.5287	27.3571
468	0.628591	0.322359	Q09161	Nuclear cap-binding protein subunit 1 OS=Homo sapiens OX=9606 GN=NCBP1 PE=1 SV=1	27.049	27.2255	26.7629	27.6849	27.276	27.0435
469	0.123503	0.0481981	Q5SW79	Centrosomal protein of 170 kDa OS=Homo sapiens OX=9606 GN=CEP170 PE=1 SV=1	26.9573	27.1353	26.8757	27.2399	27.0493	26.8236
470	0.235983	0.149741	Q14527	Helicase-like transcription factor OS=Homo sapiens OX=9606 GN=HLTF PE=1 SV=2	26.1892	26.5795	26.2638	26.9183	26.3757	26.1878
471	1.51533	0.775899	Q16881	Thioredoxin reductase 1, cytoplasmic OS=Homo sapiens OX=9606 GN=TXNRD1 PE=1 SV=3	28.1016	28.1879	27.4864	28.8522	28.5583	28.693
472	0.232724	0.223829	O95831	Apoptosis-inducing factor 1, mitochondrial OS=Homo sapiens OX=9606 GN=AIFM1 PE=1 SV=1	27.4151	28.1658	28.5446	27.9148	28.3718	28.5104
473	0.823667	0.376733	O95347	Structural maintenance of chromosomes protein 2 OS=Homo sapiens OX=9606 GN=SMC2 PE=1 SV=2	27.096	27.1565	26.5578	27.4217	27.3911	27.1278
474	0.0898358	0.0557219	Q92621	Nuclear pore complex protein Nup205 OS=Homo sapiens OX=9606 GN=NUP205 PE=1 SV=3	27.1908	27.7861	27.1472	27.5583	27.4469	27.2861
475	0.0155501	0.0238024	Q8NBS9	Thioredoxin domain-containing protein 5 OS=Homo sapiens OX=9606 GN=TXNDC5 PE=1 SV=2	28.2436	29.2397	29.3318	28.23	29.4058	29.2506
476	0.0138392	0.0149816	P38919	Eukaryotic initiation factor 4A-III OS=Homo sapiens OX=9606 GN=EIF4A3 PE=1 SV=4	28.5556	29.3871	29.2815	28.6898	29.5345	29.0449
477	0.0234505	0.0265554	Q7L2E3	ATP-dependent RNA helicase DHX30 OS=Homo sapiens OX=9606 GN=DHX30 PE=1 SV=1	27.1751	27.6805	26.653	27.6198	27.1609	26.8076
478	0.336456	0.116842	P16989	Y-box-binding protein 3 OS=Homo sapiens OX=9606 GN=YBX3 PE=1 SV=4	29.9346	30.3305	30.2821	30.3707	30.3693	30.1577
479	0.0479151	0.0852172	P17812	CTP synthase 1 OS=Homo sapiens OX=9606 GN=CTPS1 PE=1 SV=2	27.3156	28.3821	27.7765	26.89	28.6381	28.2017
480	0.870984	0.348068	A0A0J9YVP6	Poly(U)-binding-splicing factor PUF60 (Fragment) OS=Homo sapiens OX=9606 GN=PUF60 PE=1 SV=1	27.7322	28.2192	27.8301	28.1696	28.4984	28.1577
481	1.16413	0.327016	P63241	Eukaryotic translation initiation factor 5A-1 OS=Homo sapiens OX=9606 GN=EIF5A PE=1 SV=2	30.1337	30.4851	30.3564	30.5188	30.8048	30.6325
482	0.38638	0.17837	P46087	Probable 28S rRNA (cytosine(4447)-C(5))-methyltransferase OS=Homo sapiens OX=9606 GN=NOP2 PE=1 SV=2	28.7773	29.326	29.0716	29.3062	29.3872	29.0165
483	0.00539105	0.00960096	P63244	Receptor of activated protein C kinase 1 OS=Homo sapiens OX=9606 GN=RACK1 PE=1 SV=3	28.9229	29.8155	29.6631	28.4559	30.0982	29.8763
484	0.945386	0.335982	Q9UHD1	Cysteine and histidine-rich domain-containing protein 1 OS=Homo sapiens OX=9606 GN=CHORDC1 PE=1 SV=2	29.2385	29.5866	29.0991	29.727	29.7239	29.4813
485	0.403018	0.551596	P98082	Disabled homolog 2 OS=Homo sapiens OX=9606 GN=DAB2 PE=1 SV=3	26.831	26.7458	25.7179	27.7562	27.0172	26.1762
486	0.327255	0.183919	Q15019	Septin-2 OS=Homo sapiens OX=9606 GN=SEPTIN2 PE=1 SV=1	27.7891	28.3322	27.9867	27.8868	28.3484	28.4245
487	0.828176	0.304255	Q7Z5L9	Interferon regulatory factor 2-binding protein 2 OS=Homo sapiens OX=9606 GN=IRF2BP2 PE=1 SV=2	27.4435	27.7718	27.9909	27.9189	28.1133	28.0868
488	0.13949	0.0878925	Q9UNF1	Melanoma-associated antigen D2 OS=Homo sapiens OX=9606 GN=MAGED2 PE=1 SV=2	27.4761	27.3547	27.3446	27.8332	27.0501	27.5557
489	0.0515773	0.0924899	Q9Y3I0	tRNA-splicing ligase RtcB homolog OS=Homo sapiens OX=9606 GN=RTCB PE=1 SV=1	27.6655	28.8044	28.5581	27.4155	28.9864	28.9035
490	0.250075	0.104331	P52948	Nuclear pore complex protein Nup98-Nup96 OS=Homo sapiens OX=9606 GN=NUP98 PE=1 SV=4	26.7893	26.9285	26.6108	27.0899	26.9299	26.6217
491	0.044767	0.0589282	P62805	Histone H4 OS=Homo sapiens OX=9606 GN=HIST1H4A PE=1 SV=2	32.4008	33.0019	33.644	32.5444	33.4359	33.2432
492	0.0597621	-0.150047	E9PF18	Hydroxyacyl-coenzyme A dehydrogenase, mitochondrial OS=Homo sapiens OX=9606 GN=HADH PE=1 SV=2	27.213	28.6735	29.0536	26.8371	28.9113	28.7416
493	0.467558	0.255122	Q9GZR7	ATP-dependent RNA helicase DDX24 OS=Homo sapiens OX=9606 GN=DDX24 PE=1 SV=1	26.8477	27.5183	27.2396	27.2348	27.6975	27.4387
494	0.527331	0.289672	P55209	Nucleosome assembly protein 1-like 1 OS=Homo sapiens OX=9606 GN=NAP1L1 PE=1 SV=1	28.9579	29.4174	28.676	29.2294	29.5208	29.17
495	0.173574	0.0984421	O15144	Actin-related protein 2/3 complex subunit 2 OS=Homo sapiens OX=9606 GN=ARPC2 PE=1 SV=1	27.9711	28.6181	28.4186	28.3329	28.6297	28.3404
496	0.326032	0.14786	P43121	Cell surface glycoprotein MUC18 OS=Homo sapiens OX=9606 GN=MCAM PE=1 SV=2	28.5701	28.7469	28.72	29.0795	28.4831	28.918
497	0.344284	0.417444	P18669	Phosphoglycerate mutase 1 OS=Homo sapiens OX=9606 GN=PGAM1 PE=1 SV=2	29.6102	30.3866	29.5797	29.4227	30.7365	30.6696
498	0.763223	0.377176	P52209	6-phosphogluconate dehydrogenase, decarboxylating OS=Homo sapiens OX=9606 GN=PGD PE=1 SV=3	28.2713	28.4478	27.774	28.7481	28.47	28.4065
499	1.13884	0.267988	Q93008	Probable ubiquitin carboxyl-terminal hydrolase FAF-X OS=Homo sapiens OX=9606 GN=USP9X PE=1 SV=3	27.1305	27.1132	26.9688	27.4047	27.4659	27.1459
500	0.554638	0.279839	Q99497	Protein/nucleic acid deglycase DJ-1 OS=Homo sapiens OX=9606 GN=PARK7 PE=1 SV=2	28.7815	29.3479	29.3326	29.1923	29.5096	29.5996
501	0.0285728	-0.0275345	A5YKK6	CCR4-NOT transcription complex subunit 1 OS=Homo sapiens OX=9606 GN=CNOT1 PE=1 SV=2	26.7393	26.4379	26.2718	27.0425	26.1649	26.1589
502	0.805837	0.484158	P27348	14-3-3 protein theta OS=Homo sapiens OX=9606 GN=YWHAQ PE=1 SV=1	30.2793	30.3079	29.6697	30.9189	30.4965	30.294
503	0.509756	0.148049	Q32MZ4	Leucine-rich repeat flightless-interacting protein 1 OS=Homo sapiens OX=9606 GN=LRRFIP1 PE=1 SV=2	27.2653	27.6235	27.6228	27.5639	27.7019	27.69
504	0.459286	0.293074	P61586	Transforming protein RhoA OS=Homo sapiens OX=9606 GN=RHOA PE=1 SV=1	28.6055	28.6224	28.2705	29.2934	28.5517	28.5325
505	0.102943	0.0636292	K7ELC2	40S ribosomal protein S15 OS=Homo sapiens OX=9606 GN=RPS15 PE=1 SV=1	28.6903	29.3546	29.2223	29.0032	29.3165	29.1384
506	0.528132	0.275806	P31689	DnaJ homolog subfamily A member 1 OS=Homo sapiens OX=9606 GN=DNAJA1 PE=1 SV=2	28.1503	28.7008	28.4969	28.4069	28.9557	28.8128
507	0.191669	0.0760727	O94826	Mitochondrial import receptor subunit TOM70 OS=Homo sapiens OX=9606 GN=TOMM70 PE=1 SV=1	28.3253	28.6815	28.4231	28.7666	28.4803	28.4112
508	0.0521935	0.0217501	P01891	HLA class I histocompatibility antigen, A-68 alpha chain OS=Homo sapiens OX=9606 GN=HLA-A PE=1 SV=4	28.7951	28.9934	28.9694	29.1291	28.694	29.0001
509	0.0380163	-0.0404949	K7ER00	Phenylalanine--tRNA ligase alpha subunit OS=Homo sapiens OX=9606 GN=FARSA PE=1 SV=1	26.5595	27.1564	26.7494	26.1503	27.0816	27.1119
510	0.217843	0.406192	P30086	Phosphatidylethanolamine-binding protein 1 OS=Homo sapiens OX=9606 GN=PEBP1 PE=1 SV=3	28.4556	29.5318	29.4744	28.2987	30.0483	30.3333
511	0.438102	0.250006	P35613	Basigin OS=Homo sapiens OX=9606 GN=BSG PE=1 SV=2	29.33	29.426	28.8606	29.7982	29.2797	29.2888
512	0.38194	0.283672	P43246	DNA mismatch repair protein Msh2 OS=Homo sapiens OX=9606 GN=MSH2 PE=1 SV=1	26.6505	26.761	25.903	27.0206	26.6602	26.4847
513	0.0423767	0.0618254	P38606	V-type proton ATPase catalytic subunit A OS=Homo sapiens OX=9606 GN=ATP6V1A PE=1 SV=2	27.5588	28.529	28.3943	27.4358	28.648	28.5838
514	0.179895	0.0701574	O94776	Metastasis-associated protein MTA2 OS=Homo sapiens OX=9606 GN=MTA2 PE=1 SV=1	27.4538	27.9239	27.6674	27.7496	27.856	27.65
515	1.16413	0.560708	P61981	14-3-3 protein gamma OS=Homo sapiens OX=9606 GN=YWHAG PE=1 SV=2	28.245	28.5072	27.7894	28.8938	28.7321	28.5978
516	1.40288	-0.46781	P24928	DNA-directed RNA polymerase II subunit RPB1 OS=Homo sapiens OX=9606 GN=POLR2A PE=1 SV=2	26.0791	26.3929	26.3407	25.6439	26.0414	25.7241
517	0.0624651	0.113313	Q96PZ0	Pseudouridylate synthase 7 homolog OS=Homo sapiens OX=9606 GN=PUS7 PE=1 SV=2	26.6257	27.4627	27.1582	26.0718	28.0117	27.5031
518	0.374568	0.147488	P20290	Transcription factor BTF3 OS=Homo sapiens OX=9606 GN=BTF3 PE=1 SV=1	28.5533	28.9637	28.7698	28.8568	29.1298	28.7425
519	0.179383	-0.0959358	O75475	PC4 and SFRS1-interacting protein OS=Homo sapiens OX=9606 GN=PSIP1 PE=1 SV=1	27.8423	27.7946	27.914	28.1482	27.4935	27.6214
520	0.157722	-0.0776354	P20020	Plasma membrane calcium-transporting ATPase 1 OS=Homo sapiens OX=9606 GN=ATP2B1 PE=1 SV=4	28.0441	28.0977	27.6106	28.013	27.8442	27.6624
521	0.142407	0.0926628	Q99623	Prohibitin-2 OS=Homo sapiens OX=9606 GN=PHB2 PE=1 SV=2	29.4028	30.1044	29.5246	29.6751	29.9826	29.6522
522	0.00715859	0.0109768	P04040	Catalase OS=Homo sapiens OX=9606 GN=CAT PE=1 SV=3	27.18	27.8497	28.3196	27.0746	27.9431	28.3645
523	0.141825	0.244224	Q15181	Inorganic pyrophosphatase OS=Homo sapiens OX=9606 GN=PPA1 PE=1 SV=2	28.7563	29.7109	29.4952	28.4273	30.1493	30.1185
524	0.991251	0.285781	P62258	14-3-3 protein epsilon OS=Homo sapiens OX=9606 GN=YWHAE PE=1 SV=1	31.6051	31.8474	31.4113	31.9744	31.9341	31.8126
525	1.65268	0.234026	B0YIW6	Archain 1, isoform CRA_a OS=Homo sapiens OX=9606 GN=ARCN1 PE=1 SV=1	28.66	28.8025	28.6259	28.8597	28.9673	28.9634
526	0.220479	0.11796	Q9BZE4	Nucleolar GTP-binding protein 1 OS=Homo sapiens OX=9606 GN=GTPBP4 PE=1 SV=3	27.3509	27.7391	27.7409	27.8782	27.9046	27.4019
527	0.0526681	-0.0422916	P28331	NADH-ubiquinone oxidoreductase 75 kDa subunit, mitochondrial OS=Homo sapiens OX=9606 GN=NDUFS1 PE=1 SV=3	26.5503	27.1808	27.2822	26.7884	26.827	27.271
528	0.0741833	-0.0587444	Q13492	Phosphatidylinositol-binding clathrin assembly protein OS=Homo sapiens OX=9606 GN=PICALM PE=1 SV=2	27.5732	27.616	27.4421	28.0152	27.1067	27.3332
529	0.402264	0.372776	Q6PD62	RNA polymerase-associated protein CTR9 homolog OS=Homo sapiens OX=9606 GN=CTR9 PE=1 SV=1	24.5617	24.5975	23.7914	25.241	24.2502	24.5777
530	0.599118	-0.301307	O43660	Pleiotropic regulator 1 OS=Homo sapiens OX=9606 GN=PLRG1 PE=1 SV=1	26.6512	26.8403	26.4045	26.4368	26.5872	25.9682
531	0.415096	0.26104	Q13619	Cullin-4A OS=Homo sapiens OX=9606 GN=CUL4A PE=1 SV=3	27.5013	27.7171	27.0706	28.0405	27.6368	27.3947
532	0.099851	-0.225564	Q12849	G-rich sequence factor 1 OS=Homo sapiens OX=9606 GN=GRSF1 PE=1 SV=3	26.7963	28.4217	28.0163	26.2394	28.3237	27.9945
533	0.0786055	0.0377547	Q969Z0	FAST kinase domain-containing protein 4 OS=Homo sapiens OX=9606 GN=TBRG4 PE=1 SV=1	26.7876	27.0415	26.6713	27.0763	26.905	26.6323
534	0.232817	0.172595	P33240	Cleavage stimulation factor subunit 2 OS=Homo sapiens OX=9606 GN=CSTF2 PE=1 SV=1	27.3964	27.9572	27.3808	27.3154	28.0325	27.9043
535	0.440676	0.159534	Q12904	Aminoacyl tRNA synthase complex-interacting multifunctional protein 1 OS=Homo sapiens OX=9606 GN=AIMP1 PE=1 SV=2	28.626	29.1081	28.6917	28.9997	29.0099	28.8948
536	1.79235	0.428672	Q5HYB6	Epididymis luminal protein 189 OS=Homo sapiens OX=9606 GN=TPM3 PE=1 SV=1	30.7203	31.0822	30.9674	31.3635	31.3587	31.3338
537	0.276834	0.168454	P20618	Proteasome subunit beta type-1 OS=Homo sapiens OX=9606 GN=PSMB1 PE=1 SV=2	28.6012	29.1864	29.0602	28.7906	29.346	29.2165
538	0.603527	0.179667	Q16181	Septin-7 OS=Homo sapiens OX=9606 GN=SEPTIN7 PE=1 SV=2	28.427	28.7614	28.3714	28.805	28.6696	28.6241
539	0.0905375	0.0737654	A0A3F2YNY6	Pre-mRNA-processing factor 40 homolog A OS=Homo sapiens OX=9606 GN=PRPF40A PE=1 SV=1	26.2758	26.964	27.114	26.7188	27.1233	26.733
540	0.383082	0.200787	P45880	Voltage-dependent anion-selective channel protein 2 OS=Homo sapiens OX=9606 GN=VDAC2 PE=1 SV=2	30.1807	30.661	30.763	30.4799	30.866	30.8613
541	0.00017397	0.000113169	P82970	High mobility group nucleosome-binding domain-containing protein 5 OS=Homo sapiens OX=9606 GN=HMGN5 PE=1 SV=1	27.5177	27.3383	27.9943	27.6466	27.4637	27.7403
542	0.801428	0.226789	Q02878	60S ribosomal protein L6 OS=Homo sapiens OX=9606 GN=RPL6 PE=1 SV=3	30.8527	31.2074	30.9046	31.3546	31.1446	31.1458
543	0.0394675	0.0179482	A1L0T0	Acetolactate synthase-like protein OS=Homo sapiens OX=9606 GN=ILVBL PE=1 SV=2	26.5473	26.9502	26.6945	26.9241	26.7443	26.5774
544	0.283069	0.375855	P09972	Fructose-bisphosphate aldolase C OS=Homo sapiens OX=9606 GN=ALDOC PE=1 SV=2	26.6359	27.0197	27.879	26.8036	27.7525	28.106
545	0.135904	-0.10424	P29966	Myristoylated alanine-rich C-kinase substrate OS=Homo sapiens OX=9606 GN=MARCKS PE=1 SV=4	29.584	29.876	29.7846	29.1109	29.8403	29.9806
546	0.860805	0.331275	Q9ULV4	Coronin-1C OS=Homo sapiens OX=9606 GN=CORO1C PE=1 SV=1	28.6955	29.1283	28.7302	29.2267	29.3524	28.9688
547	0.331985	0.0758432	Q6DD88	Atlastin-3 OS=Homo sapiens OX=9606 GN=ATL3 PE=1 SV=1	28.0349	28.2811	28.1011	28.3207	28.2062	28.1177
548	0.125083	0.0683994	Q13547	Histone deacetylase 1 OS=Homo sapiens OX=9606 GN=HDAC1 PE=1 SV=1	28.3235	28.9573	28.4781	28.6622	28.7556	28.5463
549	0.016659	0.048207	Q92597	Protein NDRG1 OS=Homo sapiens OX=9606 GN=NDRG1 PE=1 SV=1	26.4094	27.082	27.7911	25.4279	27.7092	28.29
550	0.210686	0.18277	Q9NVP1	ATP-dependent RNA helicase DDX18 OS=Homo sapiens OX=9606 GN=DDX18 PE=1 SV=2	27.2565	28.1338	27.2789	27.5678	28.0837	27.566
551	0.357931	0.178881	P05556	Integrin beta-1 OS=Homo sapiens OX=9606 GN=ITGB1 PE=1 SV=2	29.1652	29.4277	28.9079	29.6257	29.2665	29.1452
552	0.211716	0.146865	Q8N8S7	Protein enabled homolog OS=Homo sapiens OX=9606 GN=ENAH PE=1 SV=2	23.3193	23.869	23.2283	23.3282	23.9477	23.5813
553	0.0884932	-0.13292	O75439	Mitochondrial-processing peptidase subunit beta OS=Homo sapiens OX=9606 GN=PMPCB PE=1 SV=2	26.9167	27.9226	27.629	26.501	27.9808	27.5877
554	1.78188	0.212744	P27695	DNA-(apurinic or apyrimidinic site) lyase OS=Homo sapiens OX=9606 GN=APEX1 PE=1 SV=2	28.9275	29.0964	29.0257	29.2472	29.2546	29.1861
555	0.364948	0.348057	E7EVH7	Uncharacterized protein OS=Homo sapiens OX=9606 PE=4 SV=1	26.5907	26.5064	25.6074	27.0358	26.5151	26.1977
556	0.143592	0.0916767	Q5JSH3	WD repeat-containing protein 44 OS=Homo sapiens OX=9606 GN=WDR44 PE=1 SV=1	25.7992	25.7969	25.7247	26.2067	25.4133	25.9759
557	0.387965	0.24534	P52907	F-actin-capping protein subunit alpha-1 OS=Homo sapiens OX=9606 GN=CAPZA1 PE=1 SV=3	28.2058	28.876	28.732	28.5082	29.0514	28.9903
558	0.116181	0.12056	Q14137	Ribosome biogenesis protein BOP1 OS=Homo sapiens OX=9606 GN=BOP1 PE=1 SV=2	26.8091	27.6404	26.8897	26.9921	27.7703	26.9384
559	0.0623832	0.0523109	O76094	Signal recognition particle subunit SRP72 OS=Homo sapiens OX=9606 GN=SRP72 PE=1 SV=3	26.9794	27.2292	26.4275	27.229	26.922	26.642
560	0.549781	0.229385	Q10471	Polypeptide N-acetylgalactosaminyltransferase 2 OS=Homo sapiens OX=9606 GN=GALNT2 PE=1 SV=1	28.2617	28.5919	28.1185	28.7889	28.4775	28.3939
561	0.203559	0.234492	Q13011	Delta(3,5)-Delta(2,4)-dienoyl-CoA isomerase, mitochondrial OS=Homo sapiens OX=9606 GN=ECH1 PE=1 SV=2	27.0636	27.9983	28.1812	27.4753	28.0332	28.438
562	0.163887	0.0860513	P29144	Tripeptidyl-peptidase 2 OS=Homo sapiens OX=9606 GN=TPP2 PE=1 SV=4	27.5252	27.9933	27.3954	27.603	27.8696	27.6993
563	0.259846	0.145943	Q6P2E9	Enhancer of mRNA-decapping protein 4 OS=Homo sapiens OX=9606 GN=EDC4 PE=1 SV=1	25.633	26.3079	26.1483	26.206	26.0023	26.3187
564	0.880301	0.208103	B0QY89	Eukaryotic translation initiation factor 3 subunit L OS=Homo sapiens OX=9606 GN=EIF3L PE=1 SV=1	28.8194	28.8601	28.5451	29.0399	28.9346	28.8745
565	0.0994512	0.13054	O43175	D-3-phosphoglycerate dehydrogenase OS=Homo sapiens OX=9606 GN=PHGDH PE=1 SV=4	28.7984	29.5187	29.7366	28.7458	29.7163	29.9832
566	0.137843	-0.082585	F8W914	Reticulon OS=Homo sapiens OX=9606 GN=RTN4 PE=1 SV=1	24.0315	24.4611	23.9644	24.2262	24.2282	23.7548
567	0.0202742	-0.0192369	C9JFV4	Proline-, glutamic acid- and leucine-rich protein 1 OS=Homo sapiens OX=9606 GN=PELP1 PE=1 SV=2	26.7402	27.0036	26.3666	27.1476	26.643	26.2621
568	0.7381	0.168924	P17174	Aspartate aminotransferase, cytoplasmic OS=Homo sapiens OX=9606 GN=GOT1 PE=1 SV=3	27.6376	27.9057	27.8289	27.8361	28.0717	27.9712
569	0.623742	0.182744	Q9Y230	RuvB-like 2 OS=Homo sapiens OX=9606 GN=RUVBL2 PE=1 SV=3	28.3919	28.7408	28.5181	28.6258	28.8973	28.6759
570	0.436486	0.195628	Q9UKM9	RNA-binding protein Raly OS=Homo sapiens OX=9606 GN=RALY PE=1 SV=1	28.5218	28.985	29.0261	28.8361	29.1749	29.1088
571	0.139014	-0.037557	P38159	RNA-binding motif protein, X chromosome OS=Homo sapiens OX=9606 GN=RBMX PE=1 SV=3	29.792	30.0881	30.0435	29.9718	29.9791	29.86
572	0.0919491	0.107108	Q92797	Symplekin OS=Homo sapiens OX=9606 GN=SYMPK PE=1 SV=2	26.0899	26.4342	25.2252	26.3305	26.1122	25.6278
573	0.0449633	-0.0175457	O14974	Protein phosphatase 1 regulatory subunit 12A OS=Homo sapiens OX=9606 GN=PPP1R12A PE=1 SV=1	27.2899	27.0313	27.3771	27.358	27.2194	27.0683
574	0.268105	0.0967166	Q07666	KH domain-containing, RNA-binding, signal transduction-associated protein 1 OS=Homo sapiens OX=9606 GN=KHDRBS1 PE=1 SV=1	29.583	29.999	29.9629	29.9977	30.0038	29.8334
575	0.341579	0.246532	P27694	Replication protein A 70 kDa DNA-binding subunit OS=Homo sapiens OX=9606 GN=RPA1 PE=1 SV=2	27.2589	27.4323	27.1427	27.952	27.6412	26.9803
576	0.0665232	-0.136725	V9GYM8	Rho guanine nucleotide exchange factor 2 OS=Homo sapiens OX=9606 GN=ARHGEF2 PE=1 SV=1	26.4767	26.6349	24.9106	26.7686	25.5876	25.2559
577	0.0419962	0.0565809	P50402	Emerin OS=Homo sapiens OX=9606 GN=EMD PE=1 SV=1	28.8502	28.6689	28.2484	29.4874	28.1521	28.2978
578	0.103937	-0.0629794	A0A087WT44	Heme oxygenase 2 OS=Homo sapiens OX=9606 GN=HMOX2 PE=1 SV=1	27.0419	27.2787	26.6885	27.1958	26.8862	26.7381
579	0.143986	-0.085441	Q07021	Complement component 1 Q subcomponent-binding protein, mitochondrial OS=Homo sapiens OX=9606 GN=C1QBP PE=1 SV=1	29.2697	29.8142	29.4559	29.3868	29.7086	29.1882
580	0.540512	0.442723	O94906	Pre-mRNA-processing factor 6 OS=Homo sapiens OX=9606 GN=PRPF6 PE=1 SV=1	27.3126	27.4515	26.417	27.7497	27.5574	27.2022
581	0.339833	0.112785	Q92917	G-patch domain and KOW motifs-containing protein OS=Homo sapiens OX=9606 GN=GPKOW PE=1 SV=2	26.7618	26.9071	27.0715	26.9428	27.233	26.9029
582	0.00104513	-0.00194867	P13804	Electron transfer flavoprotein subunit alpha, mitochondrial OS=Homo sapiens OX=9606 GN=ETFA PE=1 SV=1	27.4418	28.526	29.1645	27.6921	28.6977	28.7366
583	0.518601	-0.456161	P31150	Rab GDP dissociation inhibitor alpha OS=Homo sapiens OX=9606 GN=GDI1 PE=1 SV=2	24.7991	24.7795	24.4549	23.82	23.8849	24.9602
584	0.0538525	0.0424512	Q12769	Nuclear pore complex protein Nup160 OS=Homo sapiens OX=9606 GN=NUP160 PE=1 SV=3	26.5379	26.9153	26.2323	26.9734	26.466	26.3735
585	0.804249	0.300638	Q99536	Synaptic vesicle membrane protein VAT-1 homolog OS=Homo sapiens OX=9606 GN=VAT1 PE=1 SV=2	27.8378	27.9533	27.6641	28.4205	27.9519	27.9847
586	0.11618	0.0653419	Q8TDD1	ATP-dependent RNA helicase DDX54 OS=Homo sapiens OX=9606 GN=DDX54 PE=1 SV=2	26.4938	27.1142	26.7546	26.9721	26.9263	26.6603
587	0.18512	-0.160598	O60488	Long-chain-fatty-acid--CoA ligase 4 OS=Homo sapiens OX=9606 GN=ACSL4 PE=1 SV=2	26.0262	26.6561	26.225	26.4858	26.3391	25.6006
588	0.509859	0.196126	Q15637	Splicing factor 1 OS=Homo sapiens OX=9606 GN=SF1 PE=1 SV=4	28.2087	28.6342	28.6902	28.6044	28.8475	28.6695
589	0.3611	0.165916	O43290	U4/U6.U5 tri-snRNP-associated protein 1 OS=Homo sapiens OX=9606 GN=SART1 PE=1 SV=1	27.4937	27.7399	27.421	27.9832	27.7557	27.4135
590	0.0112065	0.0149225	O94925	Glutaminase kidney isoform, mitochondrial OS=Homo sapiens OX=9606 GN=GLS PE=1 SV=1	27.3982	28.3338	27.2247	27.3824	28.2121	27.4069
591	0.0373965	0.0728416	P23381	Tryptophan--tRNA ligase, cytoplasmic OS=Homo sapiens OX=9606 GN=WARS PE=1 SV=2	26.988	27.7973	27.3794	26.2263	28.116	28.0409
592	0.0205656	0.0408052	Q9UHB9	Signal recognition particle subunit SRP68 OS=Homo sapiens OX=9606 GN=SRP68 PE=1 SV=2	26.4982	26.0119	25.0282	26.8851	25.4457	25.33
593	0.0500483	0.0319087	Q92769	Histone deacetylase 2 OS=Homo sapiens OX=9606 GN=HDAC2 PE=1 SV=2	26.9528	27.545	27.0801	27.137	27.4703	27.0662
594	0.610973	0.292346	Q9Y5L0	Transportin-3 OS=Homo sapiens OX=9606 GN=TNPO3 PE=1 SV=3	26.3938	26.3684	25.8603	26.7289	26.4766	26.294
595	0.36669	0.354144	B4DY08	Heterogeneous nuclear ribonucleoproteins C1/C2 OS=Homo sapiens OX=9606 GN=HNRNPC PE=1 SV=1	25.1853	25.717	24.4066	25.5012	25.6653	25.2048
596	0.729833	0.497337	Q9Y266	Nuclear migration protein nudC OS=Homo sapiens OX=9606 GN=NUDC PE=1 SV=1	28.7984	28.9639	28.1523	29.5125	28.9887	28.9054
597	0.490861	0.241068	P08621	U1 small nuclear ribonucleoprotein 70 kDa OS=Homo sapiens OX=9606 GN=SNRNP70 PE=1 SV=2	28.7762	29.301	29.4372	29.2801	29.5278	29.4297
598	0.293001	0.248214	Q08945	FACT complex subunit SSRP1 OS=Homo sapiens OX=9606 GN=SSRP1 PE=1 SV=1	28.3022	28.4505	27.9706	29.0675	28.4049	27.9956
599	0.273435	-0.141421	A0A087WTW0	E3 ubiquitin-protein ligase UHRF1 OS=Homo sapiens OX=9606 GN=UHRF1 PE=1 SV=1	25.75	26.1741	26.2869	25.978	26.1215	25.6873
600	0.511257	0.0827166	O00151	PDZ and LIM domain protein 1 OS=Homo sapiens OX=9606 GN=PDLIM1 PE=1 SV=4	27.6436	27.7916	27.7233	27.6972	27.8911	27.8184
601	0.424263	0.173566	P11413	Glucose-6-phosphate 1-dehydrogenase OS=Homo sapiens OX=9606 GN=G6PD PE=1 SV=4	28.5423	28.7652	28.8913	28.697	28.8459	29.1765
602	0.664774	0.383467	P45974	Ubiquitin carboxyl-terminal hydrolase 5 OS=Homo sapiens OX=9606 GN=USP5 PE=1 SV=2	27.0356	27.3447	27.2952	27.1528	27.6892	27.9839
603	0.718454	0.320943	Q9BXJ9	N-alpha-acetyltransferase 15, NatA auxiliary subunit OS=Homo sapiens OX=9606 GN=NAA15 PE=1 SV=1	26.9863	27.1371	26.5453	27.4048	27.1613	27.0655
604	0.093175	0.0798054	Q15942	Zyxin OS=Homo sapiens OX=9606 GN=ZYX PE=1 SV=1	27.7881	28.2193	28.041	27.5761	28.531	28.1808
605	0.502539	0.316303	P61221	ATP-binding cassette sub-family E member 1 OS=Homo sapiens OX=9606 GN=ABCE1 PE=1 SV=1	27.6097	27.5951	26.926	27.9975	27.6129	27.4693
606	0.235787	-0.10057	Q96KR1	Zinc finger RNA-binding protein OS=Homo sapiens OX=9606 GN=ZFR PE=1 SV=2	27.1765	27.3416	27.0957	27.2924	27.2149	26.8047
607	0.412583	0.292685	Q9UG63	ATP-binding cassette sub-family F member 2 OS=Homo sapiens OX=9606 GN=ABCF2 PE=1 SV=2	27.6706	27.9531	27.0245	28.0003	27.9286	27.5973
608	0.560582	-1.48753	P07996	Thrombospondin-1 OS=Homo sapiens OX=9606 GN=THBS1 PE=1 SV=2	23.8319	22.5254	23.7629	23.8039	20	21.8537
609	0.287292	0.167288	O15226	NF-kappa-B-repressing factor OS=Homo sapiens OX=9606 GN=NKRF PE=1 SV=2	27.8221	27.9741	27.4461	28.1748	27.9878	27.5816
610	0.218548	0.196577	O00299	Chloride intracellular channel protein 1 OS=Homo sapiens OX=9606 GN=CLIC1 PE=1 SV=4	28.5796	29.1987	28.9259	28.4961	29.3935	29.4044
611	0.483798	0.289202	O15371	Eukaryotic translation initiation factor 3 subunit D OS=Homo sapiens OX=9606 GN=EIF3D PE=1 SV=1	28.3985	28.4852	27.8668	28.8829	28.4134	28.3219
612	0.607096	0.456682	Q13501	Sequestosome-1 OS=Homo sapiens OX=9606 GN=SQSTM1 PE=1 SV=1	28.9964	29.6044	28.5426	29.2883	29.7618	29.4633
613	0.25524	0.197866	Q96P70	Importin-9 OS=Homo sapiens OX=9606 GN=IPO9 PE=1 SV=3	26.3387	26.5344	25.5979	26.5841	26.2747	26.2058
614	0.467955	0.480742	P61247	40S ribosomal protein S3a OS=Homo sapiens OX=9606 GN=RPS3A PE=1 SV=2	30.0473	30.1101	29.1153	30.8143	30.1346	29.766
615	0.316808	0.265814	Q96AC1	Fermitin family homolog 2 OS=Homo sapiens OX=9606 GN=FERMT2 PE=1 SV=1	25.2503	26.3022	25.5354	25.7173	26.1983	25.9697
616	0.313369	0.138678	P05388	60S acidic ribosomal protein P0 OS=Homo sapiens OX=9606 GN=RPLP0 PE=1 SV=1	30.1754	30.64	30.5094	30.3557	30.7466	30.6385
617	0.15761	0.132279	Q9Y6C9	Mitochondrial carrier homolog 2 OS=Homo sapiens OX=9606 GN=MTCH2 PE=1 SV=1	28.7078	28.7318	28.1659	29.1764	28.4134	28.4125
618	0.235151	-0.160836	Q5BKZ1	DBIRD complex subunit ZNF326 OS=Homo sapiens OX=9606 GN=ZNF326 PE=1 SV=2	27.2982	27.4407	26.8779	27.3532	27.1351	26.6459
619	0.553133	0.133499	P43490	Nicotinamide phosphoribosyltransferase OS=Homo sapiens OX=9606 GN=NAMPT PE=1 SV=1	27.2859	27.5539	27.3966	27.3996	27.6307	27.6066
620	0.331651	-0.228402	A0A494C0R8	Clustered mitochondria protein homolog OS=Homo sapiens OX=9606 GN=CLUH PE=1 SV=1	25.7238	26.2364	25.5028	25.5644	25.9218	25.2917
621	0.747166	0.36977	O75822	Eukaryotic translation initiation factor 3 subunit J OS=Homo sapiens OX=9606 GN=EIF3J PE=1 SV=2	28.7632	28.6762	28.2586	29.2644	28.8053	28.7376
622	0.954078	0.396377	P15170	Eukaryotic peptide chain release factor GTP-binding subunit ERF3A OS=Homo sapiens OX=9606 GN=GSPT1 PE=1 SV=1	28.4332	28.67	28.0062	28.7467	28.7743	28.7775
623	0.456832	0.251483	Q15645	Pachytene checkpoint protein 2 homolog OS=Homo sapiens OX=9606 GN=TRIP13 PE=1 SV=2	28.1877	28.223	27.6147	28.523	28.1032	28.1535
624	0.25946	0.143527	P51149	Ras-related protein Rab-7a OS=Homo sapiens OX=9606 GN=RAB7A PE=1 SV=1	29.9084	30.1162	29.5266	30.2503	29.9486	29.7829
625	0.0722223	-0.049612	O95758	Polypyrimidine tract-binding protein 3 OS=Homo sapiens OX=9606 GN=PTBP3 PE=1 SV=2	26.8483	27.2787	27.4005	26.7865	27.24	27.3522
626	0.226282	0.281992	P37802	Transgelin-2 OS=Homo sapiens OX=9606 GN=TAGLN2 PE=1 SV=3	30.2636	31.1523	30.9622	30.2643	31.514	31.4458
627	0.153803	0.102268	Q9BVP2	Guanine nucleotide-binding protein-like 3 OS=Homo sapiens OX=9606 GN=GNL3 PE=1 SV=2	29.097	28.9969	28.79	29.5265	28.8378	28.8264
628	0.0882781	0.084842	Q14240	Eukaryotic initiation factor 4A-II OS=Homo sapiens OX=9606 GN=EIF4A2 PE=1 SV=2	25.5444	25.5166	25.4453	26.2408	25.4237	25.0964
629	0.0524188	-0.0529378	Q9BVJ6	U3 small nucleolar RNA-associated protein 14 homolog A OS=Homo sapiens OX=9606 GN=UTP14A PE=1 SV=1	26.5174	26.4614	26.0894	26.6687	26.5764	25.6643
630	0.856518	-0.151325	Q1KMD3	Heterogeneous nuclear ribonucleoprotein U-like protein 2 OS=Homo sapiens OX=9606 GN=HNRNPUL2 PE=1 SV=1	28.5806	28.7012	28.7871	28.635	28.5395	28.4404
631	0.419508	0.236074	O76021	Ribosomal L1 domain-containing protein 1 OS=Homo sapiens OX=9606 GN=RSL1D1 PE=1 SV=3	28.4627	29.2053	28.7029	28.9939	29.2103	28.875
632	0.28265	0.21352	Q9NYL9	Tropomodulin-3 OS=Homo sapiens OX=9606 GN=TMOD3 PE=1 SV=1	27.0751	27.6462	27.7478	27.2646	27.9681	27.8769
633	1.6427	0.731937	A0A1C7CYX9	Dihydropyrimidinase-related protein 2 OS=Homo sapiens OX=9606 GN=DPYSL2 PE=1 SV=1	27.2352	27.2644	27.102	27.714	28.3259	27.7576
634	0.0241603	0.021951	J3KN66	Torsin-1A-interacting protein 1 OS=Homo sapiens OX=9606 GN=TOR1AIP1 PE=1 SV=1	27.8482	27.6825	27.2088	28.0727	27.3916	27.3411
635	0.146952	0.108063	Q6NUK1	Calcium-binding mitochondrial carrier protein SCaMC-1 OS=Homo sapiens OX=9606 GN=SLC25A24 PE=1 SV=2	27.0776	27.5294	27.0031	27.7276	27.2195	26.9873
636	0.679945	0.255274	Q9H4A4	Aminopeptidase B OS=Homo sapiens OX=9606 GN=RNPEP PE=1 SV=2	27.1134	27.2462	26.9445	27.2733	27.1549	27.6418
637	0.0780728	0.0470085	P35610	Sterol O-acyltransferase 1 OS=Homo sapiens OX=9606 GN=SOAT1 PE=1 SV=3	28.7333	28.7544	28.5476	29.0748	28.3761	28.7256
638	0.50422	0.295874	O95433	Activator of 90 kDa heat shock protein ATPase homolog 1 OS=Homo sapiens OX=9606 GN=AHSA1 PE=1 SV=1	27.7348	28.3145	27.7328	27.9205	28.5029	28.2464
639	3.88111	-3.13693	Q14498	RNA-binding protein 39 OS=Homo sapiens OX=9606 GN=RBM39 PE=1 SV=2	26.6454	27.171	27.0628	24.0878	23.5869	23.7937
640	0.133881	-0.0740236	E7ERS3	Zinc finger CCCH domain-containing protein 18 OS=Homo sapiens OX=9606 GN=ZC3H18 PE=1 SV=1	25.106	25.7306	25.4087	25.3448	25.5032	25.1752
641	0.513652	0.297699	E9PK25	Cofilin-1 OS=Homo sapiens OX=9606 GN=CFL1 PE=1 SV=1	30.3395	31.0018	30.5549	30.6131	31.1546	31.0215
642	0.0121019	0.0193558	O60568	Multifunctional procollagen lysine hydroxylase and glycosyltransferase LH3 OS=Homo sapiens OX=9606 GN=PLOD3 PE=1 SV=1	26.2482	27.2784	26.5233	25.92	27.3985	26.7895
643	0.162111	0.150635	Q5JTV8	Torsin-1A-interacting protein 1 OS=Homo sapiens OX=9606 GN=TOR1AIP1 PE=1 SV=2	23.8273	24.0836	23.4668	24.5335	23.5554	23.7408
644	0.0447416	-0.0254415	P07099	Epoxide hydrolase 1 OS=Homo sapiens OX=9606 GN=EPHX1 PE=1 SV=1	28.8323	28.9296	29.1491	29.2044	28.6245	29.0058
645	0.0725661	-0.0859674	Q7L0Y3	tRNA methyltransferase 10 homolog C OS=Homo sapiens OX=9606 GN=TRMT10C PE=1 SV=2	27.1732	27.9773	27.8626	26.9384	28.0294	27.7875
646	0.817831	0.32479	A0A0U1RRM6	Protein enabled homolog OS=Homo sapiens OX=9606 GN=ENAH PE=1 SV=1	27.6177	27.7667	28.0133	27.8743	28.1273	28.3704
647	0.129842	0.0590115	A0A0J9YXF2	Paraoxonase 2, isoform CRA_a OS=Homo sapiens OX=9606 GN=PON2 PE=1 SV=1	27.0183	27.3494	26.8045	27.1768	27.1603	27.012
648	0.105301	-0.300615	Q96DI7	U5 small nuclear ribonucleoprotein 40 kDa protein OS=Homo sapiens OX=9606 GN=SNRNP40 PE=1 SV=1	25.7906	27.0278	27.2062	24.5217	27.3887	27.2124
649	0.153999	-0.358369	P11177	Pyruvate dehydrogenase E1 component subunit beta, mitochondrial OS=Homo sapiens OX=9606 GN=PDHB PE=1 SV=3	27.2856	28.4306	28.3035	26.0673	28.4741	28.4033
650	0.489268	0.104899	Q6PJT7	Zinc finger CCCH domain-containing protein 14 OS=Homo sapiens OX=9606 GN=ZC3H14 PE=1 SV=1	26.2544	26.5018	26.5554	26.5537	26.553	26.5196
651	0.0301427	0.0275962	P27338	Amine oxidase [flavin-containing] B OS=Homo sapiens OX=9606 GN=MAOB PE=1 SV=3	27.5023	27.6393	27.4069	28.0747	27.0337	27.5229
652	0.107342	0.117788	A0A3B3IUD7	Programmed cell death 11, isoform CRA_a OS=Homo sapiens OX=9606 GN=PDCD11 PE=1 SV=1	26.102	26.5157	25.4786	26.6216	26.091	25.737
653	0.276275	0.206479	P62495	Eukaryotic peptide chain release factor subunit 1 OS=Homo sapiens OX=9606 GN=ETF1 PE=1 SV=3	27.311	28.0125	27.3983	27.4183	28.1221	27.8009
654	0.0853984	0.147507	Q3ZCM7	Tubulin beta-8 chain OS=Homo sapiens OX=9606 GN=TUBB8 PE=1 SV=2	24.036	25.227	24.7827	23.8341	25.4677	25.1864
655	0.437701	0.257836	O14744	Protein arginine N-methyltransferase 5 OS=Homo sapiens OX=9606 GN=PRMT5 PE=1 SV=4	27.5393	28.0545	27.2779	27.8825	28.0689	27.6938
656	0.0516573	0.0643533	P35232	Prohibitin OS=Homo sapiens OX=9606 GN=PHB PE=1 SV=1	28.3837	29.313	28.8986	28.2923	29.419	29.0772
657	0.070496	-0.0772489	O60216	Double-strand-break repair protein rad21 homolog OS=Homo sapiens OX=9606 GN=RAD21 PE=1 SV=2	26.7611	26.6409	25.9033	26.859	26.2997	25.9149
658	0.411858	0.181513	P51116	Fragile X mental retardation syndrome-related protein 2 OS=Homo sapiens OX=9606 GN=FXR2 PE=1 SV=2	25.1104	25.5719	24.9518	25.3489	25.4114	25.4184
659	0.00689668	0.00591469	Q8TCS8	Polyribonucleotide nucleotidyltransferase 1, mitochondrial OS=Homo sapiens OX=9606 GN=PNPT1 PE=1 SV=2	27.7303	28.457	28.0645	27.7644	28.4139	28.0913
660	0.0309732	0.034097	P52701	DNA mismatch repair protein Msh6 OS=Homo sapiens OX=9606 GN=MSH6 PE=1 SV=2	27.0196	27.245	26.8064	27.7303	26.8804	26.5626
661	0.00554583	-0.00932948	P12004	Proliferating cell nuclear antigen OS=Homo sapiens OX=9606 GN=PCNA PE=1 SV=1	28.6973	29.5158	29.8504	28.4854	29.8518	29.6984
662	0.282683	0.19128	O60763	General vesicular transport factor p115 OS=Homo sapiens OX=9606 GN=USO1 PE=1 SV=2	26.9951	26.9789	26.3758	27.3185	26.7045	26.9007
663	0.311467	0.205994	O60884	DnaJ homolog subfamily A member 2 OS=Homo sapiens OX=9606 GN=DNAJA2 PE=1 SV=1	27.1907	27.9623	27.54	27.5565	28.065	27.6896
664	0.10665	-0.0838852	Q14684	Ribosomal RNA processing protein 1 homolog B OS=Homo sapiens OX=9606 GN=RRP1B PE=1 SV=3	26.6738	27.4374	27.1492	26.9173	27.3414	26.75
665	0.321193	-0.238351	Q01970	1-phosphatidylinositol 4,5-bisphosphate phosphodiesterase beta-3 OS=Homo sapiens OX=9606 GN=PLCB3 PE=1 SV=2	26.1068	26.1717	26.9343	26.2672	25.8735	26.357
666	0.00293173	0.00346184	P00367	Glutamate dehydrogenase 1, mitochondrial OS=Homo sapiens OX=9606 GN=GLUD1 PE=1 SV=2	27.599	28.4528	28.1286	27.4821	28.4403	28.2685
667	0.475276	0.126959	P30622	CAP-Gly domain-containing linker protein 1 OS=Homo sapiens OX=9606 GN=CLIP1 PE=1 SV=2	26.4957	26.8704	26.7349	26.8973	26.7676	26.817
668	0.994505	0.0859114	Q14134	Tripartite motif-containing protein 29 OS=Homo sapiens OX=9606 GN=TRIM29 PE=1 SV=2	28.4168	28.5068	28.4228	28.5885	28.4929	28.5227
669	0.277556	0.220837	Q7KZ85	Transcription elongation factor SPT6 OS=Homo sapiens OX=9606 GN=SUPT6H PE=1 SV=2	24.639	25.1868	25.1303	24.6702	25.4958	25.4526
670	0.0136646	0.0289472	P09211	Glutathione S-transferase P OS=Homo sapiens OX=9606 GN=GSTP1 PE=1 SV=2	28.832	29.3818	29.147	27.7973	29.664	29.9863
671	0.403345	0.147132	Q9H845	Acyl-CoA dehydrogenase family member 9, mitochondrial OS=Homo sapiens OX=9606 GN=ACAD9 PE=1 SV=1	27.2537	27.4821	27.3665	27.7801	27.4579	27.3059
672	0.185059	-0.345394	O96019	Actin-like protein 6A OS=Homo sapiens OX=9606 GN=ACTL6A PE=1 SV=1	27.1943	28.0492	27.7384	25.9861	28.0765	27.8831
673	0.466245	0.756688	Q8TEX9	Importin-4 OS=Homo sapiens OX=9606 GN=IPO4 PE=1 SV=2	25.6108	25.752	23.6815	25.9422	26.0305	25.3417
674	0.0288701	0.0521495	P15531	Nucleoside diphosphate kinase A OS=Homo sapiens OX=9606 GN=NME1 PE=1 SV=1	28.81	29.4748	29.3786	28.1324	29.8162	29.8713
675	1.46763	0.384209	P09429	High mobility group protein B1 OS=Homo sapiens OX=9606 GN=HMGB1 PE=1 SV=3	30.769	30.8918	31.1516	31.3397	31.2361	31.3892
676	0.744574	0.432912	P51665	26S proteasome non-ATPase regulatory subunit 7 OS=Homo sapiens OX=9606 GN=PSMD7 PE=1 SV=2	27.3792	27.9212	27.1629	27.895	28.1796	27.6875
677	0.852816	0.213373	Q9P258	Protein RCC2 OS=Homo sapiens OX=9606 GN=RCC2 PE=1 SV=2	27.6507	27.9294	27.778	28.1421	28.0043	27.8519
678	1.11467	0.31793	P30419	Glycylpeptide N-tetradecanoyltransferase 1 OS=Homo sapiens OX=9606 GN=NMT1 PE=1 SV=2	27.0271	27.2227	26.9213	27.5496	27.3755	27.1998
679	0.593433	0.259463	Q9H6F5	Coiled-coil domain-containing protein 86 OS=Homo sapiens OX=9606 GN=CCDC86 PE=1 SV=1	27.6385	27.9867	27.7005	28.2293	28.1648	27.71
680	0.360737	0.314336	Q2NL82	Pre-rRNA-processing protein TSR1 homolog OS=Homo sapiens OX=9606 GN=TSR1 PE=1 SV=1	26.8407	27.2606	26.1984	27.1407	27.3784	26.7236
681	0.367645	0.373781	Q96AG4	Leucine-rich repeat-containing protein 59 OS=Homo sapiens OX=9606 GN=LRRC59 PE=1 SV=1	28.6679	29	27.8554	29.3363	28.8548	28.4535
682	0.160307	-0.461469	P55084	Trifunctional enzyme subunit beta, mitochondrial OS=Homo sapiens OX=9606 GN=HADHB PE=1 SV=3	27.4731	28.7992	29.184	26.1286	28.913	29.0304
683	0.0605561	-0.0207984	Q8NBX0	Saccharopine dehydrogenase-like oxidoreductase OS=Homo sapiens OX=9606 GN=SCCPDH PE=1 SV=1	28.1828	28.4015	28.5236	28.4767	28.305	28.2638
684	0.30308	0.135304	P61019	Ras-related protein Rab-2A OS=Homo sapiens OX=9606 GN=RAB2A PE=1 SV=1	28.5886	28.8625	28.4169	29.012	28.6258	28.6361
685	0.081338	0.0886517	P61289	Proteasome activator complex subunit 3 OS=Homo sapiens OX=9606 GN=PSME3 PE=1 SV=1	27.9338	28.6234	27.9712	27.784	28.8531	28.1572
686	0.0909059	0.0715224	M0QXB4	Coatomer protein complex, subunit epsilon, isoform CRA_g OS=Homo sapiens OX=9606 GN=COPE PE=1 SV=1	26.0951	26.8699	26.4603	26.2211	26.7858	26.6331
687	0.52368	0.20144	P24539	ATP synthase F(0) complex subunit B1, mitochondrial OS=Homo sapiens OX=9606 GN=ATP5PB PE=1 SV=2	28.725	28.9748	28.7001	29.2904	28.8474	28.8664
688	0.411874	0.303638	Q01581	Hydroxymethylglutaryl-CoA synthase, cytoplasmic OS=Homo sapiens OX=9606 GN=HMGCS1 PE=1 SV=2	27.1753	27.7226	27.658	27.3289	27.919	28.2189
689	1.16098	0.24247	Q14847	LIM and SH3 domain protein 1 OS=Homo sapiens OX=9606 GN=LASP1 PE=1 SV=2	29.5901	29.785	29.8133	29.8443	29.9916	30.0799
690	0.355057	-0.373859	E9PL71	Elongation factor 1-delta (Fragment) OS=Homo sapiens OX=9606 GN=EEF1D PE=1 SV=1	24.106	24.8598	24.8234	23.498	24.5482	24.6214
691	0.158267	0.234843	Q9NRR5	Ubiquilin-4 OS=Homo sapiens OX=9606 GN=UBQLN4 PE=1 SV=2	23.6751	25.0323	25.2908	24.4415	25.2602	25.0011
692	0.199604	0.12626	Q9H9B4	Sideroflexin-1 OS=Homo sapiens OX=9606 GN=SFXN1 PE=1 SV=4	28.3915	28.5835	28.1844	28.9316	28.384	28.2226
693	0.0644964	-0.0267696	Q8NI27	THO complex subunit 2 OS=Homo sapiens OX=9606 GN=THOC2 PE=1 SV=2	25.941	26.1122	25.8345	26.0944	26.0117	25.7012
694	0.146248	-0.0936623	O76031	ATP-dependent Clp protease ATP-binding subunit clpX-like, mitochondrial OS=Homo sapiens OX=9606 GN=CLPX PE=1 SV=2	26.6109	27.2859	26.8607	26.9482	26.9698	26.5585
695	0.616628	0.177712	P00387	NADH-cytochrome b5 reductase 3 OS=Homo sapiens OX=9606 GN=CYB5R3 PE=1 SV=3	28.0436	28.4547	28.2827	28.3399	28.4664	28.5078
696	0.346278	0.200055	P32969	60S ribosomal protein L9 OS=Homo sapiens OX=9606 GN=RPL9 PE=1 SV=1	28.8602	29.3916	29.1902	29.4182	29.6224	29.0016
697	0.503917	0.440416	Q9UBE0	SUMO-activating enzyme subunit 1 OS=Homo sapiens OX=9606 GN=SAE1 PE=1 SV=1	27.2812	27.829	27.9146	27.4672	28.3682	28.5107
698	1.39307	0.339629	P18124	60S ribosomal protein L7 OS=Homo sapiens OX=9606 GN=RPL7 PE=1 SV=1	30.0954	30.4584	30.2519	30.5455	30.6914	30.5877
699	0.405289	0.222514	P39748	Flap endonuclease 1 OS=Homo sapiens OX=9606 GN=FEN1 PE=1 SV=1	28.5342	28.9891	29.1056	28.797	29.1939	29.3055
700	0.496784	0.508681	Q7L1Q6	Basic leucine zipper and W2 domain-containing protein 1 OS=Homo sapiens OX=9606 GN=BZW1 PE=1 SV=1	27.4162	27.3164	26.4681	28.2169	27.1159	27.3939
701	0.640754	0.386043	P43487	Ran-specific GTPase-activating protein OS=Homo sapiens OX=9606 GN=RANBP1 PE=1 SV=1	28.3211	28.5317	27.7509	28.8255	28.5949	28.3414
702	0.0532452	-0.102943	E9PAU2	Ribonucleoprotein PTB-binding 1 OS=Homo sapiens OX=9606 GN=RAVER1 PE=1 SV=1	24.5256	25.4003	25.6533	23.9544	25.77	25.5459
703	0.259503	0.155076	Q29RF7	Sister chromatid cohesion protein PDS5 homolog A OS=Homo sapiens OX=9606 GN=PDS5A PE=1 SV=1	26.372	26.9649	26.438	26.7099	26.5135	27.0167
704	0.0398485	0.0617371	P00491	Purine nucleoside phosphorylase OS=Homo sapiens OX=9606 GN=PNP PE=1 SV=2	27.4571	28.0813	28.0246	26.9557	28.5414	28.2512
705	0.059709	0.0843938	Q9BS26	Endoplasmic reticulum resident protein 44 OS=Homo sapiens OX=9606 GN=ERP44 PE=1 SV=1	26.5117	27.3613	27.3897	26.3967	27.4191	27.7001
706	0.723211	0.458904	P63208	S-phase kinase-associated protein 1 OS=Homo sapiens OX=9606 GN=SKP1 PE=1 SV=2	27.7821	27.8798	26.978	28.0892	28.0164	27.9111
707	0.806694	0.250258	P31153	S-adenosylmethionine synthase isoform type-2 OS=Homo sapiens OX=9606 GN=MAT2A PE=1 SV=1	28.1089	28.3077	28.101	28.1836	28.6141	28.4706
708	1.92346	0.32405	O14745	Na(+)/H(+) exchange regulatory cofactor NHE-RF1 OS=Homo sapiens OX=9606 GN=SLC9A3R1 PE=1 SV=4	27.9244	27.9354	27.8193	28.0982	28.2346	28.3184
709	0.846793	0.417457	Q9Y617	Phosphoserine aminotransferase OS=Homo sapiens OX=9606 GN=PSAT1 PE=1 SV=2	28.4262	28.9864	28.3656	28.8621	29.238	28.9306
710	0.263327	0.342843	A0A087X2I1	26S proteasome regulatory subunit 10B OS=Homo sapiens OX=9606 GN=PSMC6 PE=1 SV=1	27.186	28.3212	27.683	27.2976	28.6477	28.2734
711	1.07729	0.337823	Q14118	Dystroglycan OS=Homo sapiens OX=9606 GN=DAG1 PE=1 SV=2	27.4005	27.792	27.3912	27.7965	27.9965	27.804
712	0.572321	-0.310055	P15144	Aminopeptidase N OS=Homo sapiens OX=9606 GN=ANPEP PE=1 SV=4	26.8572	27.1146	26.7448	26.7599	26.8569	26.1697
713	0.510787	-0.147313	P61158	Actin-related protein 3 OS=Homo sapiens OX=9606 GN=ACTR3 PE=1 SV=3	28.0359	28.3013	28.4132	27.9941	28.1187	28.1956
714	0.251989	-0.587392	O60361	Putative nucleoside diphosphate kinase OS=Homo sapiens OX=9606 GN=NME2P1 PE=5 SV=1	25.5572	25.8478	27.2999	24.155	26.2446	26.543
715	0.337361	0.147041	O00499	Myc box-dependent-interacting protein 1 OS=Homo sapiens OX=9606 GN=BIN1 PE=1 SV=1	26.7477	27.0459	26.4542	26.9748	26.7859	26.9282
716	0.0911663	0.0168088	O75844	CAAX prenyl protease 1 homolog OS=Homo sapiens OX=9606 GN=ZMPSTE24 PE=1 SV=2	27.8522	27.9392	27.7403	27.8607	27.8059	27.9155
717	0.37716	0.461266	Q9H1E3	Nuclear ubiquitous casein and cyclin-dependent kinase substrate 1 OS=Homo sapiens OX=9606 GN=NUCKS1 PE=1 SV=1	27.6449	28.2805	29.1892	28.3769	28.8821	29.2394
718	0.138087	0.110624	Q6YN16	Hydroxysteroid dehydrogenase-like protein 2 OS=Homo sapiens OX=9606 GN=HSDL2 PE=1 SV=1	27.5496	28.163	28.3294	27.771	28.2782	28.3247
719	0.783368	-0.340762	Q9BQ39	ATP-dependent RNA helicase DDX50 OS=Homo sapiens OX=9606 GN=DDX50 PE=1 SV=1	26.0735	26.4592	26.2928	26.143	26.0553	25.6049
720	0.544309	0.489235	P26196	Probable ATP-dependent RNA helicase DDX6 OS=Homo sapiens OX=9606 GN=DDX6 PE=1 SV=2	27.4848	27.6059	26.4232	27.9152	27.4967	27.5697
721	0.153712	0.105007	Q9Y5J1	U3 small nucleolar RNA-associated protein 18 homolog OS=Homo sapiens OX=9606 GN=UTP18 PE=1 SV=3	25.8837	26.3111	26.0249	26.2907	26.4944	25.7498
722	0.212595	0.0649465	P40222	Alpha-taxilin OS=Homo sapiens OX=9606 GN=TXLNA PE=1 SV=3	27.6853	27.6662	27.9728	27.9625	27.8148	27.7417
723	0.27861	0.229677	P22087	rRNA 2'-O-methyltransferase fibrillarin OS=Homo sapiens OX=9606 GN=FBL PE=1 SV=2	28.0345	28.3794	27.7462	28.7704	28.265	27.8136
724	0.9677	0.259985	Q9UKY7	Protein CDV3 homolog OS=Homo sapiens OX=9606 GN=CDV3 PE=1 SV=1	28.15	28.2219	27.8787	28.4739	28.3231	28.2336
725	0.0392269	0.0482019	O95071	E3 ubiquitin-protein ligase UBR5 OS=Homo sapiens OX=9606 GN=UBR5 PE=1 SV=2	24.7608	25.6025	24.2668	24.9485	25.1705	24.6558
726	0.230697	0.135539	O95817	BAG family molecular chaperone regulator 3 OS=Homo sapiens OX=9606 GN=BAG3 PE=1 SV=3	26.4713	26.6163	26.3646	26.2035	26.9434	26.7118
727	0.0108043	-0.00889651	Q9C0J8	pre-mRNA 3' end processing protein WDR33 OS=Homo sapiens OX=9606 GN=WDR33 PE=1 SV=2	24.9577	25.4909	25.7056	25.0645	25.5177	25.5452
728	0.1242	-0.119821	Q12788	Transducin beta-like protein 3 OS=Homo sapiens OX=9606 GN=TBL3 PE=1 SV=2	27.1118	27.7049	26.6521	27.2959	27.1176	26.6958
729	0.146186	0.207712	Q03252	Lamin-B2 OS=Homo sapiens OX=9606 GN=LMNB2 PE=1 SV=4	26.7536	26.7817	25.8866	27.5275	26.4623	26.0552
730	0.88296	0.43679	P56192	Methionine--tRNA ligase, cytoplasmic OS=Homo sapiens OX=9606 GN=MARS PE=1 SV=2	27.351	27.9721	27.3276	27.8029	28.0625	28.0956
731	0.288867	0.15786	Q9Y277	Voltage-dependent anion-selective channel protein 3 OS=Homo sapiens OX=9606 GN=VDAC3 PE=1 SV=1	28.5693	28.8255	28.2353	28.9389	28.7104	28.4545
732	0.764741	0.179785	P54727	UV excision repair protein RAD23 homolog B OS=Homo sapiens OX=9606 GN=RAD23B PE=1 SV=1	29.03	29.1962	28.9138	29.1495	29.3676	29.1623
733	1.1873	0.311658	P50579	Methionine aminopeptidase 2 OS=Homo sapiens OX=9606 GN=METAP2 PE=1 SV=1	26.7485	27.0138	26.845	27.0356	27.3622	27.1445
734	0.108702	-0.216198	A0A087WZN1	Isocitrate dehydrogenase [NAD] subunit, mitochondrial OS=Homo sapiens OX=9606 GN=IDH3B PE=1 SV=1	26.1766	27.7158	27.3615	25.8376	27.7052	27.0624
735	0.677729	0.318616	P39656	Dolichyl-diphosphooligosaccharide--protein glycosyltransferase 48 kDa subunit OS=Homo sapiens OX=9606 GN=DDOST PE=1 SV=4	28.5334	28.7754	28.183	29.0625	28.743	28.6422
736	0.0449197	-0.129503	J3QKT4	Pyrroline-5-carboxylate reductase (Fragment) OS=Homo sapiens OX=9606 GN=PYCR1 PE=1 SV=1	22.7447	24.1399	24.7042	22.1674	24.2852	24.7476
737	1.4394	0.249441	Q96HC4	PDZ and LIM domain protein 5 OS=Homo sapiens OX=9606 GN=PDLIM5 PE=1 SV=5	26.7883	26.9169	26.965	27.2263	27.17	27.0221
738	0.0965521	0.138421	O15294	UDP-N-acetylglucosamine--peptide N-acetylglucosaminyltransferase 110 kDa subunit OS=Homo sapiens OX=9606 GN=OGT PE=1 SV=3	25.9401	26.5688	24.9035	25.9218	26.2397	25.6662
739	0.211293	0.32881	P16152	Carbonyl reductase [NADPH] 1 OS=Homo sapiens OX=9606 GN=CBR1 PE=1 SV=3	27.0119	27.9483	27.7178	26.8275	28.3156	28.5212
740	0.565595	-0.159654	Q969X5	Endoplasmic reticulum-Golgi intermediate compartment protein 1 OS=Homo sapiens OX=9606 GN=ERGIC1 PE=1 SV=1	27.9627	27.7255	27.9537	27.8103	27.5243	27.8283
741	0.683483	0.298198	P62424	60S ribosomal protein L7a OS=Homo sapiens OX=9606 GN=RPL7A PE=1 SV=2	30.6746	30.944	30.5788	31.3563	30.9199	30.8159
742	0.00286845	-0.00418409	Q12874	Splicing factor 3A subunit 3 OS=Homo sapiens OX=9606 GN=SF3A3 PE=1 SV=1	26.6271	27.3297	27.3127	26.2656	27.6246	27.3668
743	0.571622	0.270714	Q14573	Inositol 1,4,5-trisphosphate receptor type 3 OS=Homo sapiens OX=9606 GN=ITPR3 PE=1 SV=2	27.3769	27.2759	27.205	27.9148	27.2058	27.5494
744	0.00408784	-0.0100085	P54819	Adenylate kinase 2, mitochondrial OS=Homo sapiens OX=9606 GN=AK2 PE=1 SV=2	27.7057	29.1144	28.6685	27.1356	29.36	28.963
745	0.871102	0.184162	P35637	RNA-binding protein FUS OS=Homo sapiens OX=9606 GN=FUS PE=1 SV=1	30.099	30.3269	30.3095	30.5568	30.3929	30.3382
746	0.559842	0.387487	Q14103	Heterogeneous nuclear ribonucleoprotein D0 OS=Homo sapiens OX=9606 GN=HNRNPD PE=1 SV=1	29.4688	29.5159	29.0001	30.195	29.6471	29.3052
747	0.618905	0.179773	Q9H6Z4	Ran-binding protein 3 OS=Homo sapiens OX=9606 GN=RANBP3 PE=1 SV=1	26.9219	27.1918	27.3389	27.3845	27.3685	27.2389
748	0.107229	-0.248229	Q9H2U2	Inorganic pyrophosphatase 2, mitochondrial OS=Homo sapiens OX=9606 GN=PPA2 PE=1 SV=2	26.2339	27.1967	27.528	25.2678	27.3251	27.6211
749	0.0766029	0.162647	O75874	Isocitrate dehydrogenase [NADP] cytoplasmic OS=Homo sapiens OX=9606 GN=IDH1 PE=1 SV=2	27.1571	28.1543	28.182	26.6759	28.4776	28.8277
750	0.153383	0.210819	Q14166	Tubulin--tyrosine ligase-like protein 12 OS=Homo sapiens OX=9606 GN=TTLL12 PE=1 SV=2	25.6347	26.4497	25.7654	25.2735	26.6996	26.5091
751	0.0158468	0.0226707	E7EMB3	Calmodulin-2 OS=Homo sapiens OX=9606 GN=CALM2 PE=1 SV=1	30.2832	30.5905	30.3041	29.4916	30.8027	30.9515
752	0.212955	0.23837	Q13155	Aminoacyl tRNA synthase complex-interacting multifunctional protein 2 OS=Homo sapiens OX=9606 GN=AIMP2 PE=1 SV=2	26.838	26.8471	26.0424	27.4871	26.5929	26.3627
753	0.451655	0.214114	Q86XP3	ATP-dependent RNA helicase DDX42 OS=Homo sapiens OX=9606 GN=DDX42 PE=1 SV=1	26.4141	26.7979	26.6329	26.6444	27.1712	26.6716
754	0.125392	0.10554	P28074	Proteasome subunit beta type-5 OS=Homo sapiens OX=9606 GN=PSMB5 PE=1 SV=3	29.2134	29.9119	29.8737	29.3593	30.0324	29.924
755	0.785595	0.235044	B3KS98	Eukaryotic translation initiation factor 3 subunit H OS=Homo sapiens OX=9606 GN=EIF3H PE=1 SV=1	28.2798	28.3043	28.0547	28.6623	28.4023	28.2793
756	0.00103526	-0.0011069	Q5T4U5	Acyl-Coenzyme A dehydrogenase, C-4 to C-12 straight chain, isoform CRA_a OS=Homo sapiens OX=9606 GN=ACADM PE=1 SV=1	27.2567	28.183	27.7878	27.3095	28.0509	27.8638
757	0.15046	-0.177418	P46937	Transcriptional coactivator YAP1 OS=Homo sapiens OX=9606 GN=YAP1 PE=1 SV=2	26.4603	26.668	26.7974	25.6086	26.852	26.9328
758	0.353634	0.181131	Q8N3U4	Cohesin subunit SA-2 OS=Homo sapiens OX=9606 GN=STAG2 PE=1 SV=3	26.007	26.3754	25.6739	26.3312	26.1378	26.1306
759	0.119158	0.0795434	P28066	Proteasome subunit alpha type-5 OS=Homo sapiens OX=9606 GN=PSMA5 PE=1 SV=3	29.4475	29.8199	29.7551	29.3254	29.9511	29.9847
760	0.247834	0.226425	O00629	Importin subunit alpha-3 OS=Homo sapiens OX=9606 GN=KPNA4 PE=1 SV=1	26.0275	26.3644	25.3405	26.449	26.1982	25.7645
761	0.0552212	-0.0558122	Q969V3	Nicalin OS=Homo sapiens OX=9606 GN=NCLN PE=1 SV=2	26.6119	26.6737	26.0301	26.9033	26.3109	25.9341
762	0.519145	0.253683	Q8NBJ5	Procollagen galactosyltransferase 1 OS=Homo sapiens OX=9606 GN=COLGALT1 PE=1 SV=1	27.6991	28.2885	27.6618	28.0782	28.2755	28.0568
763	0.568967	0.268172	O43776	Asparagine--tRNA ligase, cytoplasmic OS=Homo sapiens OX=9606 GN=NARS PE=1 SV=1	27.4071	27.7929	27.0772	27.7609	27.6667	27.6541
764	0.427595	0.192335	O15020	Spectrin beta chain, non-erythrocytic 2 OS=Homo sapiens OX=9606 GN=SPTBN2 PE=1 SV=3	23.7139	23.2347	23.265	23.8242	23.4899	23.4765
765	0.561211	0.279399	Q9H0U4	Ras-related protein Rab-1B OS=Homo sapiens OX=9606 GN=RAB1B PE=1 SV=1	27.6633	27.8198	27.7279	28.4484	27.7829	27.818
766	0.119677	-0.0571251	O00566	U3 small nucleolar ribonucleoprotein protein MPP10 OS=Homo sapiens OX=9606 GN=MPHOSPH10 PE=1 SV=2	26.0405	26.3577	25.9216	26.207	26.1169	25.8244
767	1.18763	0.389583	P98175	RNA-binding protein 10 OS=Homo sapiens OX=9606 GN=RBM10 PE=1 SV=3	26.8183	26.8192	26.5597	27.3751	27.0257	26.9651
768	0.259772	-0.129729	E5KLJ9	Dynamin-like 120 kDa protein, mitochondrial OS=Homo sapiens OX=9606 GN=OPA1 PE=1 SV=1	25.9644	26.5877	26.2904	26.2825	26.1778	25.9931
769	0.122794	0.0553411	P13861	cAMP-dependent protein kinase type II-alpha regulatory subunit OS=Homo sapiens OX=9606 GN=PRKAR2A PE=1 SV=2	26.8722	27.3656	27.0322	27.0465	27.298	27.0914
770	0.0746415	-0.0806529	P10515	Dihydrolipoyllysine-residue acetyltransferase component of pyruvate dehydrogenase complex, mitochondrial OS=Homo sapiens OX=9606 GN=DLAT PE=1 SV=3	27.6581	28.6158	28.6659	27.8865	28.5458	28.2655
771	0.231059	0.305845	O00764	Pyridoxal kinase OS=Homo sapiens OX=9606 GN=PDXK PE=1 SV=1	27.039	27.6857	27.9072	26.9522	28.2748	28.3225
772	0.0732948	-0.200657	Q13347	Eukaryotic translation initiation factor 3 subunit I OS=Homo sapiens OX=9606 GN=EIF3I PE=1 SV=1	27.0684	28.3759	28.4063	26.0434	28.5899	28.6154
773	0.555706	0.236195	P38117	Electron transfer flavoprotein subunit beta OS=Homo sapiens OX=9606 GN=ETFB PE=1 SV=3	28.1002	28.4693	28.5546	28.3644	28.6839	28.7844
774	0.106595	0.187853	O43684	Mitotic checkpoint protein BUB3 OS=Homo sapiens OX=9606 GN=BUB3 PE=1 SV=1	27.1555	28.3235	28.0383	26.9742	28.6578	28.4488
775	1.11262	0.319407	Q5T5C7	Serine--tRNA ligase, cytoplasmic OS=Homo sapiens OX=9606 GN=SARS PE=1 SV=1	26.7222	26.8239	26.4002	27.0525	26.9463	26.9056
776	1.36399	0.322769	Q04917	14-3-3 protein eta OS=Homo sapiens OX=9606 GN=YWHAH PE=1 SV=4	27.4385	27.7397	27.4135	27.9141	27.8534	27.7925
777	0.377776	0.238061	P30876	DNA-directed RNA polymerase II subunit RPB2 OS=Homo sapiens OX=9606 GN=POLR2B PE=1 SV=1	25.9821	26.417	25.6622	26.4898	26.3049	25.9809
778	0.624085	-0.288602	Q96D15	Reticulocalbin-3 OS=Homo sapiens OX=9606 GN=RCN3 PE=1 SV=1	26.4296	26.7528	26.935	26.1332	26.6207	26.4978
779	0.634663	-0.312692	O96008	Mitochondrial import receptor subunit TOM40 homolog OS=Homo sapiens OX=9606 GN=TOMM40 PE=1 SV=1	27.5284	28.1781	28.0054	27.3811	27.7365	27.6563
780	0.110973	0.101344	Q14258	E3 ubiquitin/ISG15 ligase TRIM25 OS=Homo sapiens OX=9606 GN=TRIM25 PE=1 SV=2	27.4503	27.3634	26.747	27.7644	27.1546	26.9457
781	0.0396646	-0.103434	P30837	Aldehyde dehydrogenase X, mitochondrial OS=Homo sapiens OX=9606 GN=ALDH1B1 PE=1 SV=3	26.2295	27.4956	27.587	25.4667	27.8936	27.6415
782	1.0189	0.368559	P31947	14-3-3 protein sigma OS=Homo sapiens OX=9606 GN=SFN PE=1 SV=1	28.2856	28.6763	28.1247	28.649	28.8033	28.74
783	0.316687	0.135394	Q7Z2W4	Zinc finger CCCH-type antiviral protein 1 OS=Homo sapiens OX=9606 GN=ZC3HAV1 PE=1 SV=3	26.2095	26.262	25.8785	26.5061	26.1414	26.1087
784	0.262712	0.135092	A0A087WUL9	26S proteasome non-ATPase regulatory subunit 13 OS=Homo sapiens OX=9606 GN=PSMD13 PE=1 SV=1	27.0653	27.5323	26.9109	27.3645	27.412	27.1373
785	0.0224301	0.0698738	H7C1M2	Protein SON (Fragment) OS=Homo sapiens OX=9606 GN=SON PE=1 SV=1	20.6345	22.2108	22.2834	20	22.7208	22.6175
786	0.997728	0.378671	H3BNC9	Uncharacterized protein OS=Homo sapiens OX=9606 PE=3 SV=2	28.8373	29.1015	28.59	29.2682	29.3657	29.0309
787	0.282933	-0.261636	Q5QJE6	Deoxynucleotidyltransferase terminal-interacting protein 2 OS=Homo sapiens OX=9606 GN=DNTTIP2 PE=1 SV=2	26.6076	26.6538	26.0625	26.7927	26.036	25.7103
788	0.64793	0.460208	E7EQL5	Cytoplasmic dynein 1 intermediate chain 2 (Fragment) OS=Homo sapiens OX=9606 GN=DYNC1I2 PE=1 SV=1	23.0335	23.0521	23.0114	23.6512	22.8749	23.9516
789	0.522212	0.124416	Q9Y2W2	WW domain-binding protein 11 OS=Homo sapiens OX=9606 GN=WBP11 PE=1 SV=1	27.4741	27.6708	27.6882	27.8553	27.7649	27.5862
790	1.56934	0.416581	P61204	ADP-ribosylation factor 3 OS=Homo sapiens OX=9606 GN=ARF3 PE=1 SV=2	29.3	29.5051	29.2095	29.9208	29.639	29.7046
791	0.197463	-0.446746	Q9GZL7	Ribosome biogenesis protein WDR12 OS=Homo sapiens OX=9606 GN=WDR12 PE=1 SV=2	25.5651	26.9088	26.3225	24.3396	26.9778	26.1388
792	0.196259	0.249975	A0A0C4DGQ5	Calpain small subunit 1 OS=Homo sapiens OX=9606 GN=CAPNS1 PE=1 SV=1	26.3973	27.2293	26.1157	26.1462	27.3515	26.9945
793	0.288236	0.267492	Q9UK76	Jupiter microtubule associated homolog 1 OS=Homo sapiens OX=9606 GN=JPT1 PE=1 SV=3	28.5647	28.787	28.3694	28.1316	29.2131	29.1789
794	0.0300927	0.0426636	Q13217	DnaJ homolog subfamily C member 3 OS=Homo sapiens OX=9606 GN=DNAJC3 PE=1 SV=1	23.3285	24.8903	24.2492	24.0097	24.4932	24.0931
795	0.0893981	-0.130779	P50213	Isocitrate dehydrogenase [NAD] subunit alpha, mitochondrial OS=Homo sapiens OX=9606 GN=IDH3A PE=1 SV=1	27.8221	28.7343	28.7984	27.4975	28.8088	28.6561
796	0.307298	0.269539	P13995	Bifunctional methylenetetrahydrofolate dehydrogenase/cyclohydrolase, mitochondrial OS=Homo sapiens OX=9606 GN=MTHFD2 PE=1 SV=2	25.7044	26.5246	26.5883	26.3735	26.9714	26.2811
797	0.178902	-0.345636	Q12873	Chromodomain-helicase-DNA-binding protein 3 OS=Homo sapiens OX=9606 GN=CHD3 PE=1 SV=3	24.1921	21.9756	22.4276	22.0653	23.0482	22.4448
798	0.00370998	-0.00326347	Q9H2P0	Activity-dependent neuroprotector homeobox protein OS=Homo sapiens OX=9606 GN=ADNP PE=1 SV=1	27.5504	27.4294	27.0857	27.8432	27.0103	27.202
799	0.0428496	0.0827287	Q5SRE5	Nucleoporin NUP188 homolog OS=Homo sapiens OX=9606 GN=NUP188 PE=1 SV=1	25.5651	24.7181	23.9214	25.7093	24.5383	24.2051
800	1.04859	0.355125	P27635	60S ribosomal protein L10 OS=Homo sapiens OX=9606 GN=RPL10 PE=1 SV=4	29.0995	29.5344	29.0609	29.6388	29.6298	29.4916
801	0.397756	0.0835412	Q16630	Cleavage and polyadenylation specificity factor subunit 6 OS=Homo sapiens OX=9606 GN=CPSF6 PE=1 SV=2	27.7613	27.8494	28.0589	27.9708	27.9578	27.9917
802	0.0913827	0.06084	Q9UJU6	Drebrin-like protein OS=Homo sapiens OX=9606 GN=DBNL PE=1 SV=1	26.4481	26.513	26.173	26.7691	26.5072	26.0403
803	0.125379	0.131641	P30084	Enoyl-CoA hydratase, mitochondrial OS=Homo sapiens OX=9606 GN=ECHS1 PE=1 SV=4	27.9226	28.8981	28.7345	28.182	28.962	28.8061
804	0.65723	0.322575	P62241	40S ribosomal protein S8 OS=Homo sapiens OX=9606 GN=RPS8 PE=1 SV=2	30.1518	30.3402	29.7421	30.6678	30.2987	30.2352
805	0.689096	0.421796	P63151	Serine/threonine-protein phosphatase 2A 55 kDa regulatory subunit B alpha isoform OS=Homo sapiens OX=9606 GN=PPP2R2A PE=1 SV=1	27.6337	28.1631	27.7127	27.8107	28.4506	28.5137
806	0.567013	0.428393	O00303	Eukaryotic translation initiation factor 3 subunit F OS=Homo sapiens OX=9606 GN=EIF3F PE=1 SV=1	27.0987	27.9227	26.9955	27.6502	28.0899	27.5621
807	0.110562	0.103735	P09661	U2 small nuclear ribonucleoprotein A' OS=Homo sapiens OX=9606 GN=SNRPA1 PE=1 SV=2	28.1249	28.8328	28.8194	28.2076	28.9953	28.8855
808	0.314612	0.216593	P27105	Erythrocyte band 7 integral membrane protein OS=Homo sapiens OX=9606 GN=STOM PE=1 SV=3	27.809	27.981	27.2191	28.1692	27.8794	27.6103
809	0.199608	-0.108561	Q9Y4W6	AFG3-like protein 2 OS=Homo sapiens OX=9606 GN=AFG3L2 PE=1 SV=2	26.4719	26.7086	26.3126	26.7071	26.3567	26.1036
810	0.462966	0.189048	Q92734	Protein TFG OS=Homo sapiens OX=9606 GN=TFG PE=1 SV=2	27.3463	27.731	27.3163	27.4996	27.8795	27.5817
811	0.1445	-0.838522	P52895	Aldo-keto reductase family 1 member C2 OS=Homo sapiens OX=9606 GN=AKR1C2 PE=1 SV=3	24.3224	26.3256	27.187	21.2341	26.3219	27.7635
812	0.547798	0.38179	P00441	Superoxide dismutase [Cu-Zn] OS=Homo sapiens OX=9606 GN=SOD1 PE=1 SV=2	28.1358	28.472	27.9759	28.0348	28.8795	28.8147
813	0.513696	0.529892	P07737	Profilin-1 OS=Homo sapiens OX=9606 GN=PFN1 PE=1 SV=2	30.5083	31.1371	31.1415	30.6846	31.6688	32.0233
814	0.0954096	0.0632528	P57740	Nuclear pore complex protein Nup107 OS=Homo sapiens OX=9606 GN=NUP107 PE=1 SV=1	26.1877	26.4473	25.7312	26.3664	26.2066	25.9829
815	1.32405	0.440447	Q5TCU3	Tropomyosin beta chain OS=Homo sapiens OX=9606 GN=TPM2 PE=1 SV=1	28.4122	28.661	28.9225	29.0201	29.1026	29.1945
816	0.178183	0.393919	O43252	Bifunctional 3'-phosphoadenosine 5'-phosphosulfate synthase 1 OS=Homo sapiens OX=9606 GN=PAPSS1 PE=1 SV=2	24.9786	26.4327	26.9011	25.281	27.1182	27.095
817	0.000682234	0.00041453	Q32P28	Prolyl 3-hydroxylase 1 OS=Homo sapiens OX=9606 GN=P3H1 PE=1 SV=2	26.7844	27.0514	27.1655	26.7429	26.9579	27.3017
818	0.331442	0.178864	P36873	Serine/threonine-protein phosphatase PP1-gamma catalytic subunit OS=Homo sapiens OX=9606 GN=PPP1CC PE=1 SV=1	27.9013	28.4841	28.1741	28.216	28.6557	28.2244
819	0.00277875	-0.00219854	H7BXI1	Extended synaptotagmin-2 OS=Homo sapiens OX=9606 GN=ESYT2 PE=1 SV=2	26.2655	26.4067	26.3652	26.8447	26.0097	26.1765
820	0.0751308	-0.0855586	P21281	V-type proton ATPase subunit B, brain isoform OS=Homo sapiens OX=9606 GN=ATP6V1B2 PE=1 SV=3	26.4885	27.1074	27.2898	26.27	27.3473	27.0118
821	0.0741103	0.0533803	A0A0A0MT49	Transcription activator BRG1 OS=Homo sapiens OX=9606 GN=SMARCA4 PE=1 SV=1	25.7596	26.383	26.0864	26.2168	26.3843	25.7881
822	0.116163	0.0753956	O00541	Pescadillo homolog OS=Homo sapiens OX=9606 GN=PES1 PE=1 SV=1	27.1256	27.7704	27.5215	27.5086	27.8128	27.3224
823	0.106618	-0.0602036	O75150	E3 ubiquitin-protein ligase BRE1B OS=Homo sapiens OX=9606 GN=RNF40 PE=1 SV=5	25.9304	26.2739	25.9215	26.1828	26.1132	25.6492
824	1.14685	0.331653	Q9NZI8	Insulin-like growth factor 2 mRNA-binding protein 1 OS=Homo sapiens OX=9606 GN=IGF2BP1 PE=1 SV=2	26.5478	26.5717	26.2596	26.9363	26.8165	26.6212
825	0.280069	0.396657	P52788	Spermine synthase OS=Homo sapiens OX=9606 GN=SMS PE=1 SV=2	26.0751	27.3177	26.7862	26.2676	27.7427	27.3586
826	0.625509	-0.219118	Q12797	Aspartyl/asparaginyl beta-hydroxylase OS=Homo sapiens OX=9606 GN=ASPH PE=1 SV=3	26.5419	26.6208	26.3914	26.5741	26.2258	26.0968
827	0.42111	0.112014	Q9P0L0	Vesicle-associated membrane protein-associated protein A OS=Homo sapiens OX=9606 GN=VAPA PE=1 SV=3	28.4594	28.6136	28.4695	28.8027	28.4498	28.626
828	0.0667653	-0.102865	A0A087WSV8	Nucleobindin 2, isoform CRA_b OS=Homo sapiens OX=9606 GN=NUCB2 PE=1 SV=1	25.4669	25.9069	26.6806	25.22	25.908	26.6178
829	0.370335	0.298997	P60228	Eukaryotic translation initiation factor 3 subunit E OS=Homo sapiens OX=9606 GN=EIF3E PE=1 SV=1	28.1334	28.3365	27.4559	28.6432	28.2568	27.9228
830	1.59528	0.739352	Q9UKA9	Polypyrimidine tract-binding protein 2 OS=Homo sapiens OX=9606 GN=PTBP2 PE=1 SV=1	23.6601	23.7162	24.0709	24.2339	24.8081	24.6233
831	0.323829	0.0524298	Q9H3P7	Golgi resident protein GCP60 OS=Homo sapiens OX=9606 GN=ACBD3 PE=1 SV=4	26.6174	26.5741	26.6106	26.6266	26.5561	26.7768
832	0.200169	0.252235	P57678	Gem-associated protein 4 OS=Homo sapiens OX=9606 GN=GEMIN4 PE=1 SV=2	26.0332	25.7367	24.9504	26.5234	25.6456	25.308
833	0.2824	0.153956	P05387	60S acidic ribosomal protein P2 OS=Homo sapiens OX=9606 GN=RPLP2 PE=1 SV=1	30.7085	31.0784	30.8929	30.6745	31.3128	31.1543
834	0.475832	0.114018	Q13523	Serine/threonine-protein kinase PRP4 homolog OS=Homo sapiens OX=9606 GN=PRPF4B PE=1 SV=3	26.5547	26.7106	26.3592	26.6977	26.6246	26.6443
835	0.154948	-0.230031	O75955	Flotillin-1 OS=Homo sapiens OX=9606 GN=FLOT1 PE=1 SV=3	26.1259	25.8492	25.6267	26.5577	24.7006	25.6534
836	0.599122	-0.17548	Q6FI13	Histone H2A type 2-A OS=Homo sapiens OX=9606 GN=HIST2H2AA3 PE=1 SV=3	32.0963	32.4487	32.3744	32.2136	32.1989	31.9805
837	0.029033	-0.018858	O15042	U2 snRNP-associated SURP motif-containing protein OS=Homo sapiens OX=9606 GN=U2SURP PE=1 SV=2	26.6767	26.7328	26.4754	26.9733	26.5871	26.2679
838	0.963006	0.582424	Q15436	Protein transport protein Sec23A OS=Homo sapiens OX=9606 GN=SEC23A PE=1 SV=2	26.4885	26.8476	25.9127	27.1538	26.9089	26.9333
839	0.621849	0.259942	P40925	Malate dehydrogenase, cytoplasmic OS=Homo sapiens OX=9606 GN=MDH1 PE=1 SV=4	28.4882	28.7916	28.9484	28.8233	28.9277	29.2571
840	0.196413	0.233412	O00232	26S proteasome non-ATPase regulatory subunit 12 OS=Homo sapiens OX=9606 GN=PSMD12 PE=1 SV=3	26.8348	27.0601	25.8547	27.2534	26.8663	26.3302
841	0.124997	0.0821184	Q53GS9	U4/U6.U5 tri-snRNP-associated protein 2 OS=Homo sapiens OX=9606 GN=USP39 PE=1 SV=2	26.611	26.707	26.1489	26.8054	26.6619	26.246
842	0.0226386	0.0154877	A0A494C028	Protein DEK OS=Homo sapiens OX=9606 GN=DEK PE=1 SV=1	28.2801	28.6655	28.3586	28.8218	28.3717	28.157
843	1.5822	0.444181	P67936	Tropomyosin alpha-4 chain OS=Homo sapiens OX=9606 GN=TPM4 PE=1 SV=3	28.7682	29.1834	29.0526	29.3713	29.5084	29.457
844	0.0535982	0.0502224	Q9BZK7	F-box-like/WD repeat-containing protein TBL1XR1 OS=Homo sapiens OX=9606 GN=TBL1XR1 PE=1 SV=1	26.313	26.814	26.6968	26.0881	26.9571	26.9293
845	0.21942	0.174967	P12236	ADP/ATP translocase 3 OS=Homo sapiens OX=9606 GN=SLC25A6 PE=1 SV=4	27.4868	27.3423	26.8484	27.8864	27.1828	27.1331
846	0.550522	0.350165	P53992	Protein transport protein Sec24C OS=Homo sapiens OX=9606 GN=SEC24C PE=1 SV=3	27.3423	27.5086	26.6948	27.7944	27.3645	27.4373
847	0.394399	0.476988	Q9NZ63	Telomere length and silencing protein 1 homolog OS=Homo sapiens OX=9606 GN=C9orf78 PE=1 SV=1	25.6409	25.8062	24.4525	26.1688	25.9305	25.2312
848	0.657009	0.439821	P46782	40S ribosomal protein S5 OS=Homo sapiens OX=9606 GN=RPS5 PE=1 SV=4	29.7179	29.89	29.0077	30.2087	29.9934	29.733
849	0.97281	0.242692	P15880	40S ribosomal protein S2 OS=Homo sapiens OX=9606 GN=RPS2 PE=1 SV=2	30.1368	30.5216	30.3803	30.5385	30.6486	30.5798
850	0.611711	0.429248	P68400	Casein kinase II subunit alpha OS=Homo sapiens OX=9606 GN=CSNK2A1 PE=1 SV=1	27.6028	27.6089	26.7981	28.0023	27.8425	27.4527
851	0.432101	-0.291785	Q92538	Golgi-specific brefeldin A-resistance guanine nucleotide exchange factor 1 OS=Homo sapiens OX=9606 GN=GBF1 PE=1 SV=2	23.3555	23.8878	23.8686	23.7852	22.9912	23.4602
852	1.52312	0.134528	A0A1W2PNX8	Protein unc-45 homolog A OS=Homo sapiens OX=9606 GN=UNC45A PE=1 SV=1	26.104	26.2161	26.1967	26.3427	26.3097	26.2679
853	0.0288289	-0.0267696	Q5T9B7	Adenylate kinase isoenzyme 1 OS=Homo sapiens OX=9606 GN=AK1 PE=1 SV=1	26.9598	27.3598	27.5193	26.8159	27.2145	27.7282
854	0.351118	0.411057	A0A2R8YDH4	Uncharacterized protein OS=Homo sapiens OX=9606 PE=1 SV=1	25.3325	25.534	24.5956	24.8202	26.1593	25.7159
855	0.201553	0.0928923	P30154	Serine/threonine-protein phosphatase 2A 65 kDa regulatory subunit A beta isoform OS=Homo sapiens OX=9606 GN=PPP2R1B PE=1 SV=3	25.7097	26.1132	25.8931	26.0493	26.2006	25.7449
856	1.04049	0.233971	Q969G3	SWI/SNF-related matrix-associated actin-dependent regulator of chromatin subfamily E member 1 OS=Homo sapiens OX=9606 GN=SMARCE1 PE=1 SV=2	26.2131	26.4847	26.5598	26.6568	26.6653	26.6374
857	0.533989	-0.507044	C9JSZ1	Far upstream element-binding protein 1 (Fragment) OS=Homo sapiens OX=9606 GN=FUBP1 PE=1 SV=1	25.263	25.2138	25.7402	24.9146	24.2266	25.5546
858	0.171132	0.202581	Q99575	Ribonucleases P/MRP protein subunit POP1 OS=Homo sapiens OX=9606 GN=POP1 PE=1 SV=2	24.2552	25.3121	24.9691	24.6748	25.6885	24.7808
859	1.35003	0.338775	J3KTL2	Serine/arginine-rich-splicing factor 1 OS=Homo sapiens OX=9606 GN=SRSF1 PE=1 SV=1	30.0904	30.3898	30.3306	30.7203	30.6363	30.4706
860	0.254919	0.142675	Q9Y224	RNA transcription, translation and transport factor protein OS=Homo sapiens OX=9606 GN=RTRAF PE=1 SV=1	26.5821	27.1892	26.6888	26.7322	27.1363	27.0195
861	0.902981	0.460143	O14818	Proteasome subunit alpha type-7 OS=Homo sapiens OX=9606 GN=PSMA7 PE=1 SV=1	28.4887	29.1434	28.503	29.0555	29.3699	29.0901
862	0.753621	0.173486	Q9NUQ3	Gamma-taxilin OS=Homo sapiens OX=9606 GN=TXLNG PE=1 SV=2	28.2208	28.2474	28.5369	28.5084	28.5618	28.4553
863	1.07234	0.191621	Q13409	Cytoplasmic dynein 1 intermediate chain 2 OS=Homo sapiens OX=9606 GN=DYNC1I2 PE=1 SV=3	27.2274	27.3382	27.0564	27.4081	27.3637	27.425
864	0.0939127	-0.237668	P27144	Adenylate kinase 4, mitochondrial OS=Homo sapiens OX=9606 GN=AK4 PE=1 SV=1	26.6871	27.758	28.1014	25.684	28.0949	28.0547
865	0.167312	0.076491	Q71RC2	La-related protein 4 OS=Homo sapiens OX=9606 GN=LARP4 PE=1 SV=3	26.6702	27.1529	26.8948	27.0597	27.1063	26.7814
866	0.00621073	0.00685692	Q9Y305	Acyl-coenzyme A thioesterase 9, mitochondrial OS=Homo sapiens OX=9606 GN=ACOT9 PE=1 SV=2	27.0788	27.6162	26.6638	27.4496	27.26	26.6696
867	1.33564	0.565446	Q9H0L4	Cleavage stimulation factor subunit 2 tau variant OS=Homo sapiens OX=9606 GN=CSTF2T PE=1 SV=1	21.9191	21.6449	22.2772	22.6455	22.5085	22.3836
868	0.749086	0.236152	P30050	60S ribosomal protein L12 OS=Homo sapiens OX=9606 GN=RPL12 PE=1 SV=1	29.937	30.0782	29.9375	30.4937	30.0986	30.0688
869	0.0664393	-0.136337	A0A1B0GW77	Alpha-aminoadipic semialdehyde dehydrogenase OS=Homo sapiens OX=9606 GN=ALDH7A1 PE=1 SV=1	25.6363	27.1356	27.251	25.5582	26.963	27.0926
870	0.343797	0.231676	Q13148	TAR DNA-binding protein 43 OS=Homo sapiens OX=9606 GN=TARDBP PE=1 SV=1	27.6256	28.3825	28.2596	28.0725	28.5947	28.2955
871	0.172919	-0.309586	G3XAC6	RNA-binding protein 39 OS=Homo sapiens OX=9606 GN=RBM39 PE=1 SV=1	19.2698	20.6646	19.4444	20	20	18.4501
872	0.185473	0.111622	P62136	Serine/threonine-protein phosphatase PP1-alpha catalytic subunit OS=Homo sapiens OX=9606 GN=PPP1CA PE=1 SV=1	26.3844	26.767	26.1	26.4355	26.7748	26.376
873	0.351372	0.200649	P61106	Ras-related protein Rab-14 OS=Homo sapiens OX=9606 GN=RAB14 PE=1 SV=4	28.9899	29.0272	28.7538	29.5611	28.9667	28.845
874	0.726643	0.153621	Q9H0S4	Probable ATP-dependent RNA helicase DDX47 OS=Homo sapiens OX=9606 GN=DDX47 PE=1 SV=1	26.7771	27.0644	26.9062	27.1012	27.1351	26.9722
875	0.909782	0.215515	Q15691	Microtubule-associated protein RP/EB family member 1 OS=Homo sapiens OX=9606 GN=MAPRE1 PE=1 SV=3	28.0499	28.295	27.9273	28.269	28.3492	28.3006
876	0.124548	0.0931772	P11908	Ribose-phosphate pyrophosphokinase 2 OS=Homo sapiens OX=9606 GN=PRPS2 PE=1 SV=2	27.1551	27.5641	27.1426	26.9082	27.6233	27.6097
877	0.135676	0.0693181	O75306	NADH dehydrogenase [ubiquinone] iron-sulfur protein 2, mitochondrial OS=Homo sapiens OX=9606 GN=NDUFS2 PE=1 SV=2	26.2246	26.6896	26.4512	26.3727	26.4126	26.788
878	0.22201	0.145609	B0QZ18	Copine-1 OS=Homo sapiens OX=9606 GN=CPNE1 PE=1 SV=1	27.1008	27.401	27.0821	26.8725	27.5547	27.5934
879	0.448004	-0.382312	O43818	U3 small nucleolar RNA-interacting protein 2 OS=Homo sapiens OX=9606 GN=RRP9 PE=1 SV=1	25.5287	26.3132	25.8099	25.3361	26.0595	25.1093
880	0.121487	-0.209105	O60684	Importin subunit alpha-7 OS=Homo sapiens OX=9606 GN=KPNA6 PE=1 SV=1	27.5227	27.7131	29.2669	27.4562	27.9277	28.4916
881	0.0865039	0.0836945	P48047	ATP synthase subunit O, mitochondrial OS=Homo sapiens OX=9606 GN=ATP5PO PE=1 SV=1	28.5321	29.298	29.184	28.5959	29.3651	29.3041
882	0.860732	0.384001	Q13045	Protein flightless-1 homolog OS=Homo sapiens OX=9606 GN=FLII PE=1 SV=2	26.1524	26.4459	25.8766	26.7394	26.5812	26.3063
883	0.00378309	0.00785065	P25787	Proteasome subunit alpha type-2 OS=Homo sapiens OX=9606 GN=PSMA2 PE=1 SV=2	27.3977	28.5335	28.5472	27.0448	28.776	28.6811
884	0.221051	0.23462	B7ZM99	MTHFD1L protein OS=Homo sapiens OX=9606 GN=MTHFD1L PE=1 SV=1	25.8554	26.799	26.6213	26.074	27.0241	26.8815
885	0.0184463	0.00921949	H0Y2W2	ATPase family AAA domain-containing protein 3A (Fragment) OS=Homo sapiens OX=9606 GN=ATAD3A PE=1 SV=1	27.9605	28.3356	27.8682	28.2033	28.0781	27.9105
886	0.277463	-1.16845	Q02241	Kinesin-like protein KIF23 OS=Homo sapiens OX=9606 GN=KIF23 PE=1 SV=3	25.0787	24.2981	21.8334	25.0173	22.4501	20.2374
887	0.599818	0.237764	P37837	Transaldolase OS=Homo sapiens OX=9606 GN=TALDO1 PE=1 SV=2	30.5005	30.6163	31.08	30.9799	30.9833	30.9468
888	0.604723	0.84749	G3V180	Dipeptidyl peptidase 3 OS=Homo sapiens OX=9606 GN=DPP3 PE=1 SV=1	23.8289	25.3188	23.2387	24.8045	24.9542	25.1702
889	0.621445	0.399821	P18031	Tyrosine-protein phosphatase non-receptor type 1 OS=Homo sapiens OX=9606 GN=PTPN1 PE=1 SV=1	26.8074	26.7255	26.2998	27.4858	26.8595	26.6868
890	0.807097	-0.252041	Q9UGP8	Translocation protein SEC63 homolog OS=Homo sapiens OX=9606 GN=SEC63 PE=1 SV=2	25.7912	25.7842	25.8063	25.801	25.3023	25.5223
891	0.814581	0.397158	E9PB61	THO complex subunit 4 OS=Homo sapiens OX=9606 GN=ALYREF PE=1 SV=1	28.0765	28.518	27.8185	28.5709	28.6802	28.3534
892	0.0263309	0.0473932	Q9BQ52	Zinc phosphodiesterase ELAC protein 2 OS=Homo sapiens OX=9606 GN=ELAC2 PE=1 SV=2	25.2994	26.4832	26.2599	25.222	26.8914	26.0713
893	0.0218487	0.0190303	H0YGM0	Caseinolytic peptidase B protein homolog (Fragment) OS=Homo sapiens OX=9606 GN=CLPB PE=1 SV=1	25.8582	26.6515	26.0694	26.0984	26.5426	25.9952
894	0.172366	0.0897268	P62820	Ras-related protein Rab-1A OS=Homo sapiens OX=9606 GN=RAB1A PE=1 SV=3	28.2847	28.4894	28.0812	28.6887	28.2477	28.188
895	0.255464	0.204713	Q9H2G2	STE20-like serine/threonine-protein kinase OS=Homo sapiens OX=9606 GN=SLK PE=1 SV=1	25.309	25.7354	24.6973	25.5659	25.544	25.246
896	0.0432461	0.069739	A0A0B4J2C3	Translationally-controlled tumor protein OS=Homo sapiens OX=9606 GN=TPT1 PE=1 SV=1	26.9119	27.7472	27.4917	26.4734	28.0069	27.8798
897	0.134104	0.0778592	Q2TB90	Hexokinase HKDC1 OS=Homo sapiens OX=9606 GN=HKDC1 PE=1 SV=3	27.0501	26.9272	26.89	27.4361	26.9265	26.7384
898	0.08851	0.0759646	Q8WVC0	RNA polymerase-associated protein LEO1 OS=Homo sapiens OX=9606 GN=LEO1 PE=1 SV=1	25.3212	26.0151	26.2068	25.6495	26.1365	25.985
899	1.07987	0.32475	Q15785	Mitochondrial import receptor subunit TOM34 OS=Homo sapiens OX=9606 GN=TOMM34 PE=1 SV=2	26.8643	27.2318	26.8862	27.202	27.4622	27.2924
900	0.915458	0.294544	P55036	26S proteasome non-ATPase regulatory subunit 4 OS=Homo sapiens OX=9606 GN=PSMD4 PE=1 SV=1	27.5196	27.7297	27.2829	27.9046	27.8573	27.6539
901	0.00155994	0.00201607	Q8NI36	WD repeat-containing protein 36 OS=Homo sapiens OX=9606 GN=WDR36 PE=1 SV=1	26.0779	26.3612	25.2283	26.3287	25.8781	25.4666
902	0.330329	0.124148	P17612	cAMP-dependent protein kinase catalytic subunit alpha OS=Homo sapiens OX=9606 GN=PRKACA PE=1 SV=2	26.2904	26.6759	26.3894	26.7636	26.4088	26.5558
903	0.337355	0.248046	O43395	U4/U6 small nuclear ribonucleoprotein Prp3 OS=Homo sapiens OX=9606 GN=PRPF3 PE=1 SV=2	26.1951	26.6994	26.304	27.1309	26.5819	26.2298
904	0.196617	-0.0773373	A6NMQ1	DNA polymerase OS=Homo sapiens OX=9606 GN=POLA1 PE=1 SV=1	25.8013	25.9127	25.8393	26.0682	25.6453	25.6078
905	0.456301	0.354117	O95782	AP-2 complex subunit alpha-1 OS=Homo sapiens OX=9606 GN=AP2A1 PE=1 SV=3	26.1512	26.6587	27.2473	26.8277	27.1085	27.1833
906	0.414347	0.252439	P51148	Ras-related protein Rab-5C OS=Homo sapiens OX=9606 GN=RAB5C PE=1 SV=2	28.2566	28.4542	27.8734	28.8249	28.3437	28.173
907	0.304379	-0.101386	Q8N7H5	RNA polymerase II-associated factor 1 homolog OS=Homo sapiens OX=9606 GN=PAF1 PE=1 SV=2	26.0075	26.1955	26.2073	26.266	25.8682	25.972
908	0.940156	0.244343	A0A0A6YYL6	Protein RPL17-C18orf32 OS=Homo sapiens OX=9606 GN=RPL17-C18orf32 PE=3 SV=1	29.5782	29.9752	29.7281	29.9519	29.9864	30.0764
909	0.0236635	0.00954819	Q9BTV4	Transmembrane protein 43 OS=Homo sapiens OX=9606 GN=TMEM43 PE=1 SV=1	26.8122	27.2638	26.9394	27.0334	27.0155	26.9951
910	0.387847	0.319063	H3BND4	Pyridoxal-dependent decarboxylase domain-containing protein 1 OS=Homo sapiens OX=9606 GN=PDXDC1 PE=1 SV=1	27.1059	26.7686	26.4875	27.6977	26.8587	26.7628
911	0.00439446	0.00257174	Q9Y6E2	Basic leucine zipper and W2 domain-containing protein 2 OS=Homo sapiens OX=9606 GN=BZW2 PE=1 SV=1	27.3764	27.0373	26.8635	27.3226	26.9245	27.0378
912	0.363372	0.359325	Q9BUQ8	Probable ATP-dependent RNA helicase DDX23 OS=Homo sapiens OX=9606 GN=DDX23 PE=1 SV=3	26.8208	27.0412	25.7105	26.8891	26.9298	26.8316
913	0.847173	0.380993	P62906	60S ribosomal protein L10a OS=Homo sapiens OX=9606 GN=RPL10A PE=1 SV=2	30.0448	30.3883	29.7434	30.5874	30.4679	30.2641
914	0.0130808	-0.0239989	Q9H7Z7	Prostaglandin E synthase 2 OS=Homo sapiens OX=9606 GN=PTGES2 PE=1 SV=1	25.6031	26.8805	26.7722	25.5396	27.0529	26.5912
915	0.420521	0.380168	P33316	Deoxyuridine 5'-triphosphate nucleotidohydrolase, mitochondrial OS=Homo sapiens OX=9606 GN=DUT PE=1 SV=4	27.4876	28.3	28.3055	27.8668	28.7252	28.6416
916	0.410255	0.603842	D6W592	Heterogeneous nuclear ribonucleoprotein L-like OS=Homo sapiens OX=9606 GN=HNRNPLL PE=1 SV=1	23.8251	24.6645	24.1925	23.7172	25.6426	25.1338
917	0.0284572	-0.0165126	P36957	Dihydrolipoyllysine-residue succinyltransferase component of 2-oxoglutarate dehydrogenase complex, mitochondrial OS=Homo sapiens OX=9606 GN=DLST PE=1 SV=4	27.6832	28.0822	28.3332	27.9239	28.076	28.0492
918	0.0243415	-0.0300458	P35250	Replication factor C subunit 2 OS=Homo sapiens OX=9606 GN=RFC2 PE=1 SV=3	25.258	25.5876	25.3647	25.71	25.8362	24.5739
919	0.293185	0.0627092	Q9P2N5	RNA-binding protein 27 OS=Homo sapiens OX=9606 GN=RBM27 PE=1 SV=2	26.4535	26.575	26.5217	26.7351	26.5263	26.4769
920	0.583985	0.317817	P28288	ATP-binding cassette sub-family D member 3 OS=Homo sapiens OX=9606 GN=ABCD3 PE=1 SV=1	26.812	26.8155	26.2122	27.2028	26.8229	26.7674
921	1.41	0.190549	Q96A49	Synapse-associated protein 1 OS=Homo sapiens OX=9606 GN=SYAP1 PE=1 SV=1	27.1622	27.1791	27.0761	27.3423	27.2301	27.4168
922	0.714106	-0.327564	Q13895	Bystin OS=Homo sapiens OX=9606 GN=BYSL PE=1 SV=3	25.9239	26.1379	26.5424	25.7202	25.8264	26.0749
923	0.24807	0.264169	Q5LJA9	Ubiquitin carboxyl-terminal hydrolase (Fragment) OS=Homo sapiens OX=9606 GN=UCHL5 PE=1 SV=1	25.8939	26.9192	26.6716	26.269	27.2624	26.7458
924	0.105583	-0.0598259	P47985	Cytochrome b-c1 complex subunit Rieske, mitochondrial OS=Homo sapiens OX=9606 GN=UQCRFS1 PE=1 SV=2	27.9474	28.1808	28.5548	27.9789	28.195	28.3297
925	0.339408	-0.121745	O00425	Insulin-like growth factor 2 mRNA-binding protein 3 OS=Homo sapiens OX=9606 GN=IGF2BP3 PE=1 SV=2	25.9477	26.3087	26.2321	25.9788	26.2361	25.9082
926	0.88089	0.350349	H7C2N1	Prothymosin alpha (Fragment) OS=Homo sapiens OX=9606 GN=PTMA PE=1 SV=1	30.333	30.4628	30.7016	30.5484	31.0014	30.9987
927	0.00757	-0.0151672	Q96IR7	4-hydroxyphenylpyruvate dioxygenase-like protein OS=Homo sapiens OX=9606 GN=HPDL PE=1 SV=1	26.0604	27.5194	26.9852	25.8666	27.5375	27.1155
928	1.30624	0.61296	P62937	Peptidyl-prolyl cis-trans isomerase A OS=Homo sapiens OX=9606 GN=PPIA PE=1 SV=2	30.4566	30.8073	30.3542	30.8168	31.2562	31.384
929	0.488091	0.381049	Q14C86	GTPase-activating protein and VPS9 domain-containing protein 1 OS=Homo sapiens OX=9606 GN=GAPVD1 PE=1 SV=2	26.2524	26.3552	25.6291	26.9565	26.2972	26.1263
930	0.0610868	0.121541	H0Y5B0	Band 4.1-like protein 2 (Fragment) OS=Homo sapiens OX=9606 GN=EPB41L2 PE=1 SV=1	23.1828	22.3763	22.0176	23.7711	21.7305	22.4397
931	0.678799	0.373766	P47712	Cytosolic phospholipase A2 OS=Homo sapiens OX=9606 GN=PLA2G4A PE=1 SV=2	25.851	26.0723	25.3841	26.3244	25.853	26.2513
932	0.220065	0.13147	P60891	Ribose-phosphate pyrophosphokinase 1 OS=Homo sapiens OX=9606 GN=PRPS1 PE=1 SV=2	26.5136	26.9089	26.5522	26.407	27.0537	26.9084
933	0.836936	0.220772	A0A087WYR3	Tumor protein D54 OS=Homo sapiens OX=9606 GN=TPD52L2 PE=1 SV=1	28.7412	29.03	28.8236	28.9451	29.2453	29.0667
934	0.477623	-0.274747	R4GMQ1	Lysine-specific histone demethylase OS=Homo sapiens OX=9606 GN=KDM1A PE=1 SV=2	26.7387	27.2318	27.0505	26.3525	27.0511	26.7931
935	0.186515	0.0347767	Q9BWF3	RNA-binding protein 4 OS=Homo sapiens OX=9606 GN=RBM4 PE=1 SV=1	27.0826	27.2837	27.2173	27.3039	27.1688	27.2152
936	0.432618	0.223871	Q99733	Nucleosome assembly protein 1-like 4 OS=Homo sapiens OX=9606 GN=NAP1L4 PE=1 SV=1	27.9418	28.1168	27.402	28.0506	27.9497	28.1318
937	0.0228374	-0.0265497	P08559	Pyruvate dehydrogenase E1 component subunit alpha, somatic form, mitochondrial OS=Homo sapiens OX=9606 GN=PDHA1 PE=1 SV=3	28.1588	28.9451	29.1283	28.2369	29.0755	28.8401
938	0.0946483	-0.124053	Q96GQ7	Probable ATP-dependent RNA helicase DDX27 OS=Homo sapiens OX=9606 GN=DDX27 PE=1 SV=2	26.5052	26.7665	25.8583	26.7831	26.4651	25.5096
939	1.03991	0.511321	P36871	Phosphoglucomutase-1 OS=Homo sapiens OX=9606 GN=PGM1 PE=1 SV=3	26.2119	25.8391	25.732	26.5961	26.0811	26.6398
940	0.0670837	-0.169969	J3KQ32	Obg-like ATPase 1 OS=Homo sapiens OX=9606 GN=OLA1 PE=1 SV=1	25.993	27.245	26.9065	24.9435	27.3727	27.3185
941	0.23527	-0.281195	Q7Z460	CLIP-associating protein 1 OS=Homo sapiens OX=9606 GN=CLASP1 PE=1 SV=1	25.4732	25.4877	25.0721	25.9067	24.9115	24.3713
942	0.409545	0.187469	Q15003	Condensin complex subunit 2 OS=Homo sapiens OX=9606 GN=NCAPH PE=1 SV=3	26.3145	26.6312	26.1013	26.7577	26.5004	26.3513
943	0.389069	0.160852	O75152	Zinc finger CCCH domain-containing protein 11A OS=Homo sapiens OX=9606 GN=ZC3H11A PE=1 SV=3	25.3182	25.8689	25.6436	25.7767	25.8884	25.6481
944	0.624787	0.49517	J3KQE5	GTP-binding nuclear protein Ran (Fragment) OS=Homo sapiens OX=9606 GN=RAN PE=1 SV=1	29.9182	30.4771	29.8494	29.9919	30.9493	30.7889
945	0.130558	-0.0850073	Q9H6R4	Nucleolar protein 6 OS=Homo sapiens OX=9606 GN=NOL6 PE=1 SV=2	28.5312	28.2672	28.0892	28.5865	27.8945	28.1517
946	0.543473	0.245726	B1AK88	F-actin-capping protein subunit beta OS=Homo sapiens OX=9606 GN=CAPZB PE=1 SV=1	28.9019	29.3435	29.2746	29.1288	29.5753	29.5531
947	0.208987	0.147165	P49750	YLP motif-containing protein 1 OS=Homo sapiens OX=9606 GN=YLPM1 PE=1 SV=4	24.5872	24.7433	25.448	25.2004	24.985	25.0346
948	0.6892	0.314919	Q9UKX7	Nuclear pore complex protein Nup50 OS=Homo sapiens OX=9606 GN=NUP50 PE=1 SV=2	26.2905	26.5855	25.9246	26.5737	26.7276	26.4441
949	0.383558	-0.518147	Q9NWH9	SAFB-like transcription modulator OS=Homo sapiens OX=9606 GN=SLTM PE=1 SV=2	25.2531	24.5671	24.6009	25.3087	23.9772	23.5808
950	0.290099	0.117522	Q15907	Ras-related protein Rab-11B OS=Homo sapiens OX=9606 GN=RAB11B PE=1 SV=4	28.3818	28.6247	28.4349	28.8884	28.4226	28.4829
951	0.201215	0.109362	Q99436	Proteasome subunit beta type-7 OS=Homo sapiens OX=9606 GN=PSMB7 PE=1 SV=1	28.6989	29.073	29.2479	28.8515	29.2251	29.2712
952	0.116662	0.256097	Q14257	Reticulocalbin-2 OS=Homo sapiens OX=9606 GN=RCN2 PE=1 SV=1	26.1025	27.0453	24.7002	26.4198	26.7948	25.4018
953	0.116103	0.0756124	O60306	RNA helicase aquarius OS=Homo sapiens OX=9606 GN=AQR PE=1 SV=4	25.5456	25.7718	25.0278	25.5641	25.6505	25.3575
954	0.316661	0.119122	Q15417	Calponin-3 OS=Homo sapiens OX=9606 GN=CNN3 PE=1 SV=1	27.6617	28.1271	28.078	27.9922	28.0907	28.1412
955	0.274271	0.251246	P25786	Proteasome subunit alpha type-1 OS=Homo sapiens OX=9606 GN=PSMA1 PE=1 SV=1	28.5671	29.2841	29.0457	28.6193	29.5799	29.4513
956	0.0901246	-0.0823263	B4DLN1	cDNA FLJ60124, highly similar to Mitochondrial dicarboxylate carrier OS=Homo sapiens OX=9606 PE=2 SV=1	27.9325	28.482	28.2762	27.593	28.5211	28.3296
957	0.0238374	0.0504837	P30044	Peroxiredoxin-5, mitochondrial OS=Homo sapiens OX=9606 GN=PRDX5 PE=1 SV=4	27.8961	28.7984	28.7956	27.2688	29.0948	29.2778
958	0.599955	0.19613	P49755	Transmembrane emp24 domain-containing protein 10 OS=Homo sapiens OX=9606 GN=TMED10 PE=1 SV=2	28.8291	29.0399	28.6681	29.2351	28.907	28.9834
959	0.0134526	0.00733376	P48449	Lanosterol synthase OS=Homo sapiens OX=9606 GN=LSS PE=1 SV=1	26.4951	26.6568	26.7728	26.915	26.358	26.6737
960	0.302121	0.271709	P05141	ADP/ATP translocase 2 OS=Homo sapiens OX=9606 GN=SLC25A5 PE=1 SV=7	31.3223	31.2961	30.5607	31.8595	31.1388	30.9959
961	0.167862	0.0830441	F8W031	DUF3456 domain-containing protein (Fragment) OS=Homo sapiens OX=9606 PE=1 SV=1	28.1301	28.5715	28.4182	28.1901	28.6237	28.5551
962	0.246312	0.255664	Q96A33	Coiled-coil domain-containing protein 47 OS=Homo sapiens OX=9606 GN=CCDC47 PE=1 SV=1	26.3937	26.2922	25.4429	26.8548	25.9916	26.0494
963	0.0354643	0.0828724	Q9NSD9	Phenylalanine--tRNA ligase beta subunit OS=Homo sapiens OX=9606 GN=FARSB PE=1 SV=3	26.1041	27.2857	27.5493	25.7544	27.6968	27.7365
964	0.000501101	0.000303904	Q9BYG3	MKI67 FHA domain-interacting nucleolar phosphoprotein OS=Homo sapiens OX=9606 GN=NIFK PE=1 SV=1	27.4208	27.9785	27.8719	27.6415	27.9549	27.6757
965	0.308898	0.148273	Q13151	Heterogeneous nuclear ribonucleoprotein A0 OS=Homo sapiens OX=9606 GN=HNRNPA0 PE=1 SV=1	28.0534	28.4977	28.7106	28.5108	28.6013	28.5945
966	0.642093	0.441142	Q99873	Protein arginine N-methyltransferase 1 OS=Homo sapiens OX=9606 GN=PRMT1 PE=1 SV=3	27.047	27.1234	26.2726	27.4928	27.2942	26.9794
967	0.331338	0.238363	P21266	Glutathione S-transferase Mu 3 OS=Homo sapiens OX=9606 GN=GSTM3 PE=1 SV=3	28.8693	29.0107	28.2265	29.278	28.8299	28.7137
968	0.123112	-0.17015	Q7L576	Cytoplasmic FMR1-interacting protein 1 OS=Homo sapiens OX=9606 GN=CYFIP1 PE=1 SV=1	28.0215	28.0621	29.2711	27.748	28.3293	28.7669
969	0.0308436	-0.0558815	P68036	Ubiquitin-conjugating enzyme E2 L3 OS=Homo sapiens OX=9606 GN=UBE2L3 PE=1 SV=1	27.512	28.4592	28.5883	27.1164	28.6167	28.6587
970	0.0993949	-0.120501	O14497	AT-rich interactive domain-containing protein 1A OS=Homo sapiens OX=9606 GN=ARID1A PE=1 SV=3	24.6912	24.7392	23.8904	24.9295	24.2622	23.7676
971	0.288622	0.120561	O43169	Cytochrome b5 type B OS=Homo sapiens OX=9606 GN=CYB5B PE=1 SV=3	29.4193	29.3604	29.1517	29.7247	29.2523	29.3161
972	0.397138	0.200242	Q9H3R2	Mucin-13 OS=Homo sapiens OX=9606 GN=MUC13 PE=1 SV=3	28.3605	28.4649	28.08	28.8447	28.2376	28.4239
973	0.0462832	0.100721	Q9NR45	Sialic acid synthase OS=Homo sapiens OX=9606 GN=NANS PE=1 SV=2	25.8019	26.7194	27.3378	25.5286	27.3103	27.3223
974	0.633679	0.224051	P61011	Signal recognition particle 54 kDa protein OS=Homo sapiens OX=9606 GN=SRP54 PE=1 SV=1	26.4495	26.8071	26.3039	26.7709	26.8236	26.6382
975	0.380416	0.280252	Q15008	26S proteasome non-ATPase regulatory subunit 6 OS=Homo sapiens OX=9606 GN=PSMD6 PE=1 SV=1	27.2053	27.725	26.719	27.5888	27.6178	27.2834
976	0.971678	0.316547	Q96T37	RNA-binding protein 15 OS=Homo sapiens OX=9606 GN=RBM15 PE=1 SV=2	24.934	25.2626	25.4088	25.4549	25.638	25.4621
977	0.038401	-0.0334021	P48634	Protein PRRC2A OS=Homo sapiens OX=9606 GN=PRRC2A PE=1 SV=3	24.1696	24.2713	24.6462	23.8171	24.5399	24.6299
978	0.149104	0.111027	Q3LXA3	Triokinase/FMN cyclase OS=Homo sapiens OX=9606 GN=TKFC PE=1 SV=2	25.5778	26.06	25.1733	25.817	25.5028	25.8245
979	0.643923	-0.776148	Q10713	Mitochondrial-processing peptidase subunit alpha OS=Homo sapiens OX=9606 GN=PMPCA PE=1 SV=2	23.9967	24.4079	24.0611	24.0969	23.6936	22.3468
980	0.616877	0.35032	P52294	Importin subunit alpha-5 OS=Homo sapiens OX=9606 GN=KPNA1 PE=1 SV=3	24.429	24.2683	23.9327	24.895	24.6101	24.1759
981	1.13252	0.45691	Q6IN85	Serine/threonine-protein phosphatase 4 regulatory subunit 3A OS=Homo sapiens OX=9606 GN=PPP4R3A PE=1 SV=1	25.2012	25.2792	24.8048	25.7034	25.6377	25.3147
982	0.361299	0.388599	P16104	Histone H2AX OS=Homo sapiens OX=9606 GN=H2AFX PE=1 SV=2	32.372	32.7083	32.3106	33.6903	32.6094	32.257
983	0.0527238	-0.0475903	A0A1P0AYU5	Sidoreflexin OS=Homo sapiens OX=9606 GN=SFXN3 PE=1 SV=1	26.0318	26.8274	26.3043	26.6867	26.357	25.977
984	0.0323264	-0.0436624	A0A140T9U8	HLA class I histocompatibility antigen, Cw-6 alpha chain OS=Homo sapiens OX=9606 GN=HLA-C PE=1 SV=1	25.8238	26.6004	27.1192	25.9674	26.6342	26.8108
985	0.197255	0.137167	Q15050	Ribosome biogenesis regulatory protein homolog OS=Homo sapiens OX=9606 GN=RRS1 PE=1 SV=2	26.6597	27.0525	26.5457	27.3221	26.7333	26.6139
986	0.00328847	-0.00177892	Q9UBS4	DnaJ homolog subfamily B member 11 OS=Homo sapiens OX=9606 GN=DNAJB11 PE=1 SV=1	27.1854	27.4471	27.7498	27.3474	27.4459	27.5835
987	0.406359	0.261326	P62081	40S ribosomal protein S7 OS=Homo sapiens OX=9606 GN=RPS7 PE=1 SV=1	29.3051	30.0138	29.4891	29.7093	30.2061	29.6767
988	0.324319	0.323603	P55010	Eukaryotic translation initiation factor 5 OS=Homo sapiens OX=9606 GN=EIF5 PE=1 SV=2	26.2556	26.7286	25.5222	26.7168	26.691	26.0695
989	1.1662	3.2698	P09104	Gamma-enolase OS=Homo sapiens OX=9606 GN=ENO2 PE=1 SV=3	23.8746	20	20	24.0319	24.8158	24.8363
990	0.68468	0.237432	Q8WYP5	Protein ELYS OS=Homo sapiens OX=9606 GN=AHCTF1 PE=1 SV=3	25.2555	25.672	25.6153	25.9283	25.6784	25.6485
991	0.501841	0.241592	Q9H0D6	5'-3' exoribonuclease 2 OS=Homo sapiens OX=9606 GN=XRN2 PE=1 SV=1	26.8513	27.443	27.5126	27.4994	27.4902	27.5421
992	0.185828	-0.0578531	P28482	Mitogen-activated protein kinase 1 OS=Homo sapiens OX=9606 GN=MAPK1 PE=1 SV=3	28.0151	27.989	28.3195	28.0262	27.9714	28.1524
993	0.168427	0.0722535	O15143	Actin-related protein 2/3 complex subunit 1B OS=Homo sapiens OX=9606 GN=ARPC1B PE=1 SV=3	27.4705	27.8404	27.463	27.7182	27.809	27.4634
994	0.101012	-0.247089	P05091	Aldehyde dehydrogenase, mitochondrial OS=Homo sapiens OX=9606 GN=ALDH2 PE=1 SV=2	25.7152	27.2801	27.2316	25.0701	27.2352	27.1803
995	0.0517408	0.0387713	Q13740	CD166 antigen OS=Homo sapiens OX=9606 GN=ALCAM PE=1 SV=2	26.8256	26.9146	26.6137	27.3014	26.5217	26.6471
996	0.668239	-0.55408	Q9NTI5	Sister chromatid cohesion protein PDS5 homolog B OS=Homo sapiens OX=9606 GN=PDS5B PE=1 SV=1	24.0965	24.4351	23.3285	23.6663	23.0437	23.488
997	0.282437	0.182016	P54578	Ubiquitin carboxyl-terminal hydrolase 14 OS=Homo sapiens OX=9606 GN=USP14 PE=1 SV=3	26.6482	27.2039	26.3821	26.8989	27.1012	26.7802
998	0.160977	-0.106785	Q13561	Dynactin subunit 2 OS=Homo sapiens OX=9606 GN=DCTN2 PE=1 SV=4	25.3861	25.3738	25.7322	25.026	25.3603	25.7854
999	0.167076	0.0954978	O43396	Thioredoxin-like protein 1 OS=Homo sapiens OX=9606 GN=TXNL1 PE=1 SV=3	28.0904	28.3581	28.4312	28.0107	28.5792	28.5764
1000	0.205322	0.288866	Q96C86	m7GpppX diphosphatase OS=Homo sapiens OX=9606 GN=DCPS PE=1 SV=2	26.1811	26.9379	26.9159	26.0236	27.2571	27.6208
1001	0.284506	0.196074	Q92552	28S ribosomal protein S27, mitochondrial OS=Homo sapiens OX=9606 GN=MRPS27 PE=1 SV=3	27.5688	28.0847	27.2627	27.9834	27.9668	27.5542
1002	1.29431	0.387941	P39687	Acidic leucine-rich nuclear phosphoprotein 32 family member A OS=Homo sapiens OX=9606 GN=ANP32A PE=1 SV=1	29.1128	29.337	29.5632	29.6796	29.6655	29.8317
1003	0.35355	0.202306	O00264	Membrane-associated progesterone receptor component 1 OS=Homo sapiens OX=9606 GN=PGRMC1 PE=1 SV=3	27.9843	28.3889	27.8	28.5844	28.1114	28.0843
1004	0.0508583	0.0761541	O75934	Pre-mRNA-splicing factor SPF27 OS=Homo sapiens OX=9606 GN=BCAS2 PE=1 SV=1	25.9725	27.0084	27.112	26.0491	27.1924	27.0799
1005	0.506574	0.227211	Q9UIG0	Tyrosine-protein kinase BAZ1B OS=Homo sapiens OX=9606 GN=BAZ1B PE=1 SV=2	24.6842	24.9635	25.0018	25.2623	25.2956	24.7732
1006	0.391985	0.257969	Q16401	26S proteasome non-ATPase regulatory subunit 5 OS=Homo sapiens OX=9606 GN=PSMD5 PE=1 SV=3	27.4416	27.8227	26.9206	27.8291	27.6199	27.5099
1007	0.259101	0.116127	Q6P1J9	Parafibromin OS=Homo sapiens OX=9606 GN=CDC73 PE=1 SV=1	26.4928	26.759	26.5516	26.8946	26.8575	26.3997
1008	0.242772	0.173751	Q96CS3	FAS-associated factor 2 OS=Homo sapiens OX=9606 GN=FAF2 PE=1 SV=2	26.55	26.7345	26.0203	26.9763	26.4005	26.4492
1009	0.189419	-0.191423	Q96I25	Splicing factor 45 OS=Homo sapiens OX=9606 GN=RBM17 PE=1 SV=1	25.8666	26.1411	26.1484	26.3449	26.1153	25.1217
1010	0.353809	-0.141331	Q8NF37	Lysophosphatidylcholine acyltransferase 1 OS=Homo sapiens OX=9606 GN=LPCAT1 PE=1 SV=2	26.6803	26.779	26.5837	26.8277	26.5006	26.2907
1011	0.0376462	-0.0298576	Q8IWS0	PHD finger protein 6 OS=Homo sapiens OX=9606 GN=PHF6 PE=1 SV=1	25.7535	26.0763	26.311	26.4391	25.8782	25.734
1012	0.549753	0.448957	Q13620	Cullin-4B OS=Homo sapiens OX=9606 GN=CUL4B PE=1 SV=4	24.3098	23.5965	23.4302	24.6624	23.8321	24.189
1013	0.102537	0.130421	P56537	Eukaryotic translation initiation factor 6 OS=Homo sapiens OX=9606 GN=EIF6 PE=1 SV=1	27.6681	28.525	28.2081	27.5104	28.7588	28.5234
1014	1.20171	0.438548	P15559	NAD(P)H dehydrogenase [quinone] 1 OS=Homo sapiens OX=9606 GN=NQO1 PE=1 SV=1	27.9408	28.0433	27.6997	28.541	28.072	28.3866
1015	0.0492804	-0.0672391	P51398	28S ribosomal protein S29, mitochondrial OS=Homo sapiens OX=9606 GN=DAP3 PE=1 SV=1	28.8924	30.3065	30.2254	29.5558	29.8671	29.7997
1016	0.266938	0.14419	P46063	ATP-dependent DNA helicase Q1 OS=Homo sapiens OX=9606 GN=RECQL PE=1 SV=3	27.366	27.6134	27.9918	27.809	27.5962	27.9986
1017	0.0421755	0.0458819	P28070	Proteasome subunit beta type-4 OS=Homo sapiens OX=9606 GN=PSMB4 PE=1 SV=4	28.6436	29.0827	29.1316	28.3257	29.3559	29.3139
1018	0.0877571	0.0985101	P06737	Glycogen phosphorylase, liver form OS=Homo sapiens OX=9606 GN=PYGL PE=1 SV=4	27.7563	28.245	28.2654	27.4632	28.526	28.5732
1019	0.16274	-0.136128	P08134	Rho-related GTP-binding protein RhoC OS=Homo sapiens OX=9606 GN=RHOC PE=1 SV=1	23.2054	23.8201	23.2672	23.1737	23.7691	22.9415
1020	0.663457	0.260489	D6RER5	Septin-11 OS=Homo sapiens OX=9606 GN=SEPTIN11 PE=1 SV=1	27.121	27.1825	26.7419	27.4996	27.1434	27.1839
1021	0.204349	0.225737	O43747	AP-1 complex subunit gamma-1 OS=Homo sapiens OX=9606 GN=AP1G1 PE=1 SV=5	25.629	25.5518	24.5569	25.9723	25.2039	25.2387
1022	0.594976	0.213033	Q8WX93	Palladin OS=Homo sapiens OX=9606 GN=PALLD PE=1 SV=3	25.514	25.4059	25.6214	26.0066	25.5057	25.6682
1023	1.75813	0.265903	P50502	Hsc70-interacting protein OS=Homo sapiens OX=9606 GN=ST13 PE=1 SV=2	29.5256	29.6534	29.4467	29.8458	29.7449	29.8328
1024	0.453683	-0.705175	Q8NHW5	60S acidic ribosomal protein P0-like OS=Homo sapiens OX=9606 GN=RPLP0P6 PE=5 SV=1	20.9934	21.827	21.1525	21.8574	20	20
1025	0.174609	0.294529	P12429	Annexin A3 OS=Homo sapiens OX=9606 GN=ANXA3 PE=1 SV=3	26.5148	27.7317	27.0306	26.3419	28.0939	27.7248
1026	0.971174	0.403353	Q9BZZ5	Apoptosis inhibitor 5 OS=Homo sapiens OX=9606 GN=API5 PE=1 SV=3	27.5508	27.8114	27.2667	28.1497	27.9357	27.7535
1027	0.0537394	-0.0990976	Q8N766	ER membrane protein complex subunit 1 OS=Homo sapiens OX=9606 GN=EMC1 PE=1 SV=1	25.7631	25.5994	24.5393	26.2002	24.8491	24.5552
1028	0.500524	-0.310759	G3XAI2	Laminin subunit beta-1 OS=Homo sapiens OX=9606 GN=LAMB1 PE=1 SV=1	24.7275	25.1484	24.5394	24.4923	24.8468	24.1439
1029	0.804668	0.335183	P25789	Proteasome subunit alpha type-4 OS=Homo sapiens OX=9606 GN=PSMA4 PE=1 SV=1	27.8529	28.4448	28.1893	28.3512	28.655	28.4864
1030	0.0381935	0.0300414	O14908	PDZ domain-containing protein GIPC1 OS=Homo sapiens OX=9606 GN=GIPC1 PE=1 SV=2	25.6737	26.1173	26.0785	25.5557	26.083	26.321
1031	0.0311483	-0.018521	Q13573	SNW domain-containing protein 1 OS=Homo sapiens OX=9606 GN=SNW1 PE=1 SV=1	27.1467	27.2235	26.8516	27.3794	26.9498	26.8371
1032	0.00314358	-0.0025355	Q86XZ4	Spermatogenesis-associated serine-rich protein 2 OS=Homo sapiens OX=9606 GN=SPATS2 PE=1 SV=1	25.8537	25.3937	25.5381	25.9942	25.5715	25.2122
1033	0.290215	0.146847	Q16719	Kynureninase OS=Homo sapiens OX=9606 GN=KYNU PE=1 SV=1	27.3585	27.1878	26.8532	27.5569	27.0967	27.1865
1034	0.121833	-0.0548655	Q14318	Peptidyl-prolyl cis-trans isomerase FKBP8 OS=Homo sapiens OX=9606 GN=FKBP8 PE=1 SV=2	27.5553	27.6949	27.8794	27.7821	27.3852	27.7978
1035	0.10613	0.0737591	P08754	Guanine nucleotide-binding protein G(i) subunit alpha OS=Homo sapiens OX=9606 GN=GNAI3 PE=1 SV=3	27.4614	27.5548	27.0355	27.8083	27.1964	27.2683
1036	0.25258	0.223571	P04899	Guanine nucleotide-binding protein G(i) subunit alpha-2 OS=Homo sapiens OX=9606 GN=GNAI2 PE=1 SV=3	27.4628	27.4757	26.746	27.9583	27.2545	27.1424
1037	1.2383	0.65222	Q9HB71	Calcyclin-binding protein OS=Homo sapiens OX=9606 GN=CACYBP PE=1 SV=2	27.8573	28.3023	27.7215	28.8998	28.6404	28.2976
1038	0.0979541	-0.227542	P09382	Galectin-1 OS=Homo sapiens OX=9606 GN=LGALS1 PE=1 SV=2	28.9884	29.7138	30.2591	27.9388	30.0593	30.2806
1039	0.190508	-0.278194	P31937	3-hydroxyisobutyrate dehydrogenase, mitochondrial OS=Homo sapiens OX=9606 GN=HIBADH PE=1 SV=2	26.2404	26.884	27.468	25.7264	26.9344	27.0971
1040	1.63405	0.610821	P62979	Ubiquitin-40S ribosomal protein S27a OS=Homo sapiens OX=9606 GN=RPS27A PE=1 SV=2	32.2666	32.5612	32.4741	32.7693	33.095	33.27
1041	0.264366	-1.03134	Q9NUJ1	Mycophenolic acid acyl-glucuronide esterase, mitochondrial OS=Homo sapiens OX=9606 GN=ABHD10 PE=1 SV=1	24.7446	26.3513	26.7163	22.0691	26.6988	25.9504
1042	0.0735815	0.103736	P48163	NADP-dependent malic enzyme OS=Homo sapiens OX=9606 GN=ME1 PE=1 SV=1	24.5885	25.3708	25.444	24.439	25.464	25.8116
1043	0.280492	0.219364	Q9H6T3	RNA polymerase II-associated protein 3 OS=Homo sapiens OX=9606 GN=RPAP3 PE=1 SV=2	25.7599	26.0869	25.173	26.1148	25.9955	25.5676
1044	0.763993	0.215085	P62917	60S ribosomal protein L8 OS=Homo sapiens OX=9606 GN=RPL8 PE=1 SV=2	29.8625	30.2049	30.223	30.3762	30.2024	30.357
1045	0.105728	0.110668	O00505	Importin subunit alpha-4 OS=Homo sapiens OX=9606 GN=KPNA3 PE=1 SV=2	26.4739	26.852	25.943	26.9576	26.6115	26.0318
1046	0.0526516	0.0305456	Q9Y2Z0	Protein SGT1 homolog OS=Homo sapiens OX=9606 GN=SUGT1 PE=1 SV=3	28.3914	28.1609	28.2042	27.9434	28.3173	28.5875
1047	0.0445996	0.0314871	Q8WTT2	Nucleolar complex protein 3 homolog OS=Homo sapiens OX=9606 GN=NOC3L PE=1 SV=1	26.5811	27.3825	27.0973	26.9841	27.1629	27.0084
1048	1.0439	0.334857	P52789	Hexokinase-2 OS=Homo sapiens OX=9606 GN=HK2 PE=1 SV=2	25.9274	25.7401	25.6765	26.3747	26.0184	25.9554
1049	0.378745	0.231028	Q5VTR2	E3 ubiquitin-protein ligase BRE1A OS=Homo sapiens OX=9606 GN=RNF20 PE=1 SV=2	23.0196	23.4383	22.93	23.3891	23.6961	22.9958
1050	0.609355	0.237389	Q9UNZ2	NSFL1 cofactor p47 OS=Homo sapiens OX=9606 GN=NSFL1C PE=1 SV=2	25.7814	25.9325	26.1409	25.984	26.4573	26.1256
1051	0.552974	0.443157	Q16543	Hsp90 co-chaperone Cdc37 OS=Homo sapiens OX=9606 GN=CDC37 PE=1 SV=1	27.6197	27.9976	26.8895	28.2166	27.8839	27.7358
1052	0.344713	0.177785	Q9NTZ6	RNA-binding protein 12 OS=Homo sapiens OX=9606 GN=RBM12 PE=1 SV=1	26.7416	27.2447	27.3075	27.0471	27.3504	27.4296
1053	0.204799	0.0776361	Q5T8P6	RNA-binding protein 26 OS=Homo sapiens OX=9606 GN=RBM26 PE=1 SV=3	26.0916	26.4073	26.4591	26.5389	26.4241	26.2279
1054	0.0528134	-0.0366974	Q9HDC9	Adipocyte plasma membrane-associated protein OS=Homo sapiens OX=9606 GN=APMAP PE=1 SV=2	26.6993	26.9393	26.3878	26.985	26.538	26.3932
1055	0.371686	-1.00303	Q8NI22	Multiple coagulation factor deficiency protein 2 OS=Homo sapiens OX=9606 GN=MCFD2 PE=1 SV=1	25.7143	27.1869	26.9867	23.5964	26.9624	26.32
1056	0.371602	0.295738	P54709	Sodium/potassium-transporting ATPase subunit beta-3 OS=Homo sapiens OX=9606 GN=ATP1B3 PE=1 SV=1	27.717	27.783	27.7443	28.6518	27.5056	27.974
1057	0.88455	0.475198	P30041	Peroxiredoxin-6 OS=Homo sapiens OX=9606 GN=PRDX6 PE=1 SV=3	29.4201	29.5518	28.7453	29.6884	29.712	29.7423
1058	0.0423987	-0.0523822	P30492	HLA class I histocompatibility antigen, B-54 alpha chain OS=Homo sapiens OX=9606 GN=HLA-B PE=1 SV=1	25.4855	25.36	26.0612	26.036	24.8687	25.8449
1059	0.672911	0.174951	H0YC42	Uncharacterized protein OS=Homo sapiens OX=9606 PE=1 SV=2	28.0367	28.1571	27.9788	28.2889	28.3807	28.0279
1060	0.00278412	0.00546519	P23258	Tubulin gamma-1 chain OS=Homo sapiens OX=9606 GN=TUBG1 PE=1 SV=2	25.7382	26.2855	25.67	24.6858	26.6049	26.4194
1061	0.260139	-0.132289	Q15738	Sterol-4-alpha-carboxylate 3-dehydrogenase, decarboxylating OS=Homo sapiens OX=9606 GN=NSDHL PE=1 SV=2	26.6681	26.3167	26.756	26.7426	26.2378	26.3636
1062	0.158645	0.168613	O76003	Glutaredoxin-3 OS=Homo sapiens OX=9606 GN=GLRX3 PE=1 SV=2	27.4173	28.0637	27.7066	27.2064	28.358	28.1289
1063	0.69649	0.342901	J3QQX2	Rho GDP-dissociation inhibitor 1 OS=Homo sapiens OX=9606 GN=ARHGDIA PE=1 SV=1	27.7119	28.1065	27.5879	27.8271	28.3475	28.2603
1064	0.590002	0.126293	P05067	Amyloid-beta precursor protein OS=Homo sapiens OX=9606 GN=APP PE=1 SV=3	27.3101	27.3765	27.4062	27.6342	27.5163	27.3211
1065	0.636616	0.365374	Q7Z417	Nuclear fragile X mental retardation-interacting protein 2 OS=Homo sapiens OX=9606 GN=NUFIP2 PE=1 SV=1	25.4972	25.8801	25.0985	26.1107	25.7385	25.7228
1066	0.0294751	0.0388921	P07602	Prosaposin OS=Homo sapiens OX=9606 GN=PSAP PE=1 SV=2	27.6239	28.2882	28.1962	27.2938	28.5257	28.4056
1067	1.31336	0.455643	Q08257	Quinone oxidoreductase OS=Homo sapiens OX=9606 GN=CRYZ PE=1 SV=1	29.1139	29.6145	29.2005	29.684	29.7545	29.8574
1068	0.144033	0.302858	P30043	Flavin reductase (NADPH) OS=Homo sapiens OX=9606 GN=BLVRB PE=1 SV=3	26.129	27.2543	27.5963	26.0451	27.6681	28.175
1069	0.0659064	-0.123184	Q9BXW7	Haloacid dehalogenase-like hydrolase domain-containing 5 OS=Homo sapiens OX=9606 GN=HDHD5 PE=1 SV=1	25.457	26.5107	26.3562	24.9109	26.8114	26.2321
1070	0.44024	0.405664	Q12792	Twinfilin-1 OS=Homo sapiens OX=9606 GN=TWF1 PE=1 SV=3	27.2002	27.2401	26.191	27.6748	27.1004	27.073
1071	0.682548	0.208295	Q13616	Cullin-1 OS=Homo sapiens OX=9606 GN=CUL1 PE=1 SV=2	25.6715	25.6339	25.2804	25.8357	25.7499	25.6252
1072	0.77695	1.62585	P49773	Histidine triad nucleotide-binding protein 1 OS=Homo sapiens OX=9606 GN=HINT1 PE=1 SV=2	25.0531	25.9699	25.6734	25.3778	27.7739	28.4223
1073	0.575432	0.245478	H7C2Q8	EBNA1 binding protein 2, isoform CRA_d OS=Homo sapiens OX=9606 GN=EBNA1BP2 PE=1 SV=1	28.4643	28.7681	28.4362	29.0132	28.8978	28.4939
1074	1.08986	0.251556	A0MZ66	Shootin-1 OS=Homo sapiens OX=9606 GN=SHTN1 PE=1 SV=4	26.6502	26.6341	26.3522	26.8943	26.7359	26.761
1075	0.953502	0.450766	Q13177	Serine/threonine-protein kinase PAK 2 OS=Homo sapiens OX=9606 GN=PAK2 PE=1 SV=3	25.9563	26.4785	25.9929	26.3813	26.8673	26.5314
1076	0.0105064	-0.00552686	O75396	Vesicle-trafficking protein SEC22b OS=Homo sapiens OX=9606 GN=SEC22B PE=1 SV=4	28.475	28.6371	28.3513	28.7768	28.2673	28.4027
1077	0.670647	2.45996	K7ENT6	Tropomyosin alpha-4 chain OS=Homo sapiens OX=9606 GN=TPM4 PE=1 SV=2	23.3467	25.5573	20	25.2725	26.1868	24.8247
1078	0.86218	0.398606	Q9Y570	Protein phosphatase methylesterase 1 OS=Homo sapiens OX=9606 GN=PPME1 PE=1 SV=3	25.8057	25.7161	25.1528	26.0771	25.8463	25.947
1079	0.615807	0.287228	P40937	Replication factor C subunit 5 OS=Homo sapiens OX=9606 GN=RFC5 PE=1 SV=1	26.0355	26.3753	25.9691	26.7452	26.2057	26.2906
1080	0.171273	0.189245	P56182	Ribosomal RNA processing protein 1 homolog A OS=Homo sapiens OX=9606 GN=RRP1 PE=1 SV=1	24.7084	25.5027	24.8454	25.6125	25.4758	24.5359
1081	0.233087	-0.208096	P43304	Glycerol-3-phosphate dehydrogenase, mitochondrial OS=Homo sapiens OX=9606 GN=GPD2 PE=1 SV=3	25.2647	26.2277	25.9388	25.2036	25.8733	25.7301
1082	1.21007	0.351484	Q14914	Prostaglandin reductase 1 OS=Homo sapiens OX=9606 GN=PTGR1 PE=1 SV=2	26.6323	26.5623	26.7325	27.1952	26.7584	27.028
1083	0.380172	0.506787	B1AKJ5	Nardilysin OS=Homo sapiens OX=9606 GN=NRDC PE=1 SV=1	25.886	25.4899	24.4018	26.4186	25.6156	25.2639
1084	0.122456	0.222314	P13674	Prolyl 4-hydroxylase subunit alpha-1 OS=Homo sapiens OX=9606 GN=P4HA1 PE=1 SV=2	25.5129	26.6436	27.1731	25.7935	26.9286	27.2745
1085	0.619447	0.417666	Q86V48	Leucine zipper protein 1 OS=Homo sapiens OX=9606 GN=LUZP1 PE=1 SV=2	25.0883	24.4371	24.2617	25.2992	25.0272	24.7137
1086	0.362788	-0.25241	P35573	Glycogen debranching enzyme OS=Homo sapiens OX=9606 GN=AGL PE=1 SV=3	23.9046	24.1113	23.8354	23.7729	23.1829	24.1381
1087	0.447327	0.567403	A0A494BZV2	Myosin phosphatase Rho-interacting protein OS=Homo sapiens OX=9606 GN=MPRIP PE=1 SV=1	24.2942	23.9179	24.0653	24.0675	25.7265	24.1856
1088	0.362737	0.258421	P60953	Cell division control protein 42 homolog OS=Homo sapiens OX=9606 GN=CDC42 PE=1 SV=2	27.4298	27.1613	26.9808	27.9515	27.3552	27.0405
1089	0.351791	0.277603	Q9NW13	RNA-binding protein 28 OS=Homo sapiens OX=9606 GN=RBM28 PE=1 SV=3	24.938	25.5345	25.1698	25.5905	25.9164	24.9683
1090	0.125496	0.115206	P0CG39	POTE ankyrin domain family member J OS=Homo sapiens OX=9606 GN=POTEJ PE=3 SV=1	23.6276	23.7261	23.072	24.0266	23.6405	23.1042
1091	0.483516	0.234791	P61201	COP9 signalosome complex subunit 2 OS=Homo sapiens OX=9606 GN=COPS2 PE=1 SV=1	27.3766	27.5058	26.9078	27.6626	27.5363	27.2957
1092	0.0133289	-0.022426	P30085	UMP-CMP kinase OS=Homo sapiens OX=9606 GN=CMPK1 PE=1 SV=3	25.7741	26.4763	26.5165	25.2313	26.6993	26.7691
1093	1.31765	0.42287	K7ELC7	60S ribosomal protein L27 (Fragment) OS=Homo sapiens OX=9606 GN=RPL27 PE=1 SV=1	29.66	30.0739	29.596	30.175	30.212	30.2114
1094	0.153404	0.127553	Q9BT78	COP9 signalosome complex subunit 4 OS=Homo sapiens OX=9606 GN=COPS4 PE=1 SV=1	26.0054	26.8248	26.4898	26.1976	26.8835	26.6214
1095	0.0812705	0.0407359	Q8N684	Cleavage and polyadenylation specificity factor subunit 7 OS=Homo sapiens OX=9606 GN=CPSF7 PE=1 SV=1	26.9148	27.3414	27.4278	27.1652	27.4234	27.2175
1096	0.787821	0.288682	Q9UKS6	Protein kinase C and casein kinase substrate in neurons protein 3 OS=Homo sapiens OX=9606 GN=PACSIN3 PE=1 SV=2	26.42	26.9218	26.6641	26.796	27.0955	26.9804
1097	0.180827	0.13329	Q01085	Nucleolysin TIAR OS=Homo sapiens OX=9606 GN=TIAL1 PE=1 SV=1	26.9873	27.5038	27.1564	27.0167	27.8048	27.2258
1098	1.15282	-0.524074	Q6PI48	Aspartate--tRNA ligase, mitochondrial OS=Homo sapiens OX=9606 GN=DARS2 PE=1 SV=1	26.2228	26.7344	26.5784	26.1318	26.1456	25.6861
1099	0.157505	-0.151413	O75947	ATP synthase subunit d, mitochondrial OS=Homo sapiens OX=9606 GN=ATP5PD PE=1 SV=3	27.7407	28.2817	28.4231	27.4093	28.2713	28.3106
1100	0.0880871	0.0437698	Q9NX58	Cell growth-regulating nucleolar protein OS=Homo sapiens OX=9606 GN=LYAR PE=1 SV=2	26.4721	27.0488	26.8032	26.7059	26.8583	26.8911
1101	0.327208	0.119757	P35269	General transcription factor IIF subunit 1 OS=Homo sapiens OX=9606 GN=GTF2F1 PE=1 SV=2	25.5259	25.694	25.8354	25.7084	26.0454	25.6608
1102	0.45595	0.0836786	Q12789	General transcription factor 3C polypeptide 1 OS=Homo sapiens OX=9606 GN=GTF3C1 PE=1 SV=4	25.2801	25.3425	25.0802	25.315	25.3232	25.3157
1103	0.825335	0.438828	Q99615	DnaJ homolog subfamily C member 7 OS=Homo sapiens OX=9606 GN=DNAJC7 PE=1 SV=2	27.9592	27.93	27.2997	28.4081	28.0633	28.0339
1104	0.328603	0.184345	P30504	HLA class I histocompatibility antigen, Cw-4 alpha chain OS=Homo sapiens OX=9606 GN=HLA-C PE=1 SV=1	26.2163	26.3542	26.6734	26.788	26.2251	26.784
1105	0.132103	0.170795	A0A0B4J2E5	Uncharacterized protein OS=Homo sapiens OX=9606 GN=LOC102724159 PE=1 SV=1	25.3196	24.8546	24.2001	25.6353	24.7767	24.4747
1106	0.0621726	0.142916	A0A2R8YFM0	Unconventional myosin-XVB OS=Homo sapiens OX=9606 GN=MYO15B PE=1 SV=2	24.6537	23.3555	24.8495	25.1932	23.1445	24.9496
1107	0.416446	0.4388	F8W7C6	60S ribosomal protein L10 OS=Homo sapiens OX=9606 GN=RPL10 PE=1 SV=2	24.2853	24.9422	23.5414	25.066	24.6057	24.4137
1108	0.0884872	0.144261	P48960	CD97 antigen OS=Homo sapiens OX=9606 GN=CD97 PE=1 SV=4	25.7426	24.33	25.1358	26.0014	25.0197	24.62
1109	0.451186	0.155759	P61224	Ras-related protein Rap-1b OS=Homo sapiens OX=9606 GN=RAP1B PE=1 SV=1	27.9331	28.209	27.848	28.2642	28.2426	27.9506
1110	0.0607938	0.0572662	Q15642	Cdc42-interacting protein 4 OS=Homo sapiens OX=9606 GN=TRIP10 PE=1 SV=3	25.4522	26.0702	26.5025	25.8763	26.0388	26.2815
1111	0.0734378	0.107449	O75116	Rho-associated protein kinase 2 OS=Homo sapiens OX=9606 GN=ROCK2 PE=1 SV=4	26.8058	26.9812	25.7884	27.3388	26.2388	26.3202
1112	0.159346	0.116328	O43172	U4/U6 small nuclear ribonucleoprotein Prp4 OS=Homo sapiens OX=9606 GN=PRPF4 PE=1 SV=2	26.9766	27.4678	27.4138	26.971	27.7317	27.5044
1113	0.200352	0.340952	P15328	Folate receptor alpha OS=Homo sapiens OX=9606 GN=FOLR1 PE=1 SV=3	29.1899	28.7436	27.6542	29.7705	28.6593	28.1807
1114	1.09821	0.252652	O43719	HIV Tat-specific factor 1 OS=Homo sapiens OX=9606 GN=HTATSF1 PE=1 SV=1	25.0393	25.1096	25.0467	25.4933	25.3327	25.1275
1115	0.146685	0.0859407	Q96C19	EF-hand domain-containing protein D2 OS=Homo sapiens OX=9606 GN=EFHD2 PE=1 SV=1	27.3776	27.464	27.3368	27.9064	27.2335	27.2963
1116	0.0365905	0.0663439	Q9H4F8	SPARC-related modular calcium-binding protein 1 OS=Homo sapiens OX=9606 GN=SMOC1 PE=1 SV=1	27.3883	26.7703	27.184	27.7203	26.0082	27.8131
1117	0.22044	0.0919075	Q9Y512	Sorting and assembly machinery component 50 homolog OS=Homo sapiens OX=9606 GN=SAMM50 PE=1 SV=3	26.1568	25.8153	25.6847	26.1396	25.9067	25.8862
1118	0.784688	0.489498	P84085	ADP-ribosylation factor 5 OS=Homo sapiens OX=9606 GN=ARF5 PE=1 SV=2	26.4894	26.5211	25.6739	26.8684	26.615	26.6694
1119	0.0809072	0.142558	Q9H4A6	Golgi phosphoprotein 3 OS=Homo sapiens OX=9606 GN=GOLPH3 PE=1 SV=1	24.8039	25.7173	25.9086	24.5875	26.0131	26.2568
1120	0.230125	0.127828	Q96EP5	DAZ-associated protein 1 OS=Homo sapiens OX=9606 GN=DAZAP1 PE=1 SV=1	26.4061	27.1103	26.6312	26.9192	26.8988	26.7131
1121	0.823106	0.375298	A0A087X020	Ribosome maturation protein SBDS OS=Homo sapiens OX=9606 GN=SBDS PE=1 SV=1	28.0874	28.6943	28.2454	28.5188	28.8885	28.7456
1122	0.302401	0.244491	Q9BPX3	Condensin complex subunit 3 OS=Homo sapiens OX=9606 GN=NCAPG PE=1 SV=1	26.3337	26.2684	25.4256	26.5234	26.2341	26.0037
1123	1.60372	0.290798	H7BYY1	Tropomyosin 1 (Alpha), isoform CRA_m OS=Homo sapiens OX=9606 GN=TPM1 PE=1 SV=1	29.7464	29.7236	29.8396	30.1834	30.0744	29.9242
1124	0.0215861	0.0132949	P43034	Platelet-activating factor acetylhydrolase IB subunit alpha OS=Homo sapiens OX=9606 GN=PAFAH1B1 PE=1 SV=2	26.803	27.3886	27.0276	26.8744	27.2677	27.1169
1125	0.0358512	-0.0383129	Q5H9R7	Serine/threonine-protein phosphatase 6 regulatory subunit 3 OS=Homo sapiens OX=9606 GN=PPP6R3 PE=1 SV=2	26.0487	26.2711	25.1946	26.1041	25.6643	25.631
1126	0.113534	-0.061683	Q0VDF9	Heat shock 70 kDa protein 14 OS=Homo sapiens OX=9606 GN=HSPA14 PE=1 SV=1	25.4475	25.5607	25.1341	25.5745	25.0543	25.3284
1127	0.188531	-0.653134	Q14669	E3 ubiquitin-protein ligase TRIP12 OS=Homo sapiens OX=9606 GN=TRIP12 PE=1 SV=1	23.5542	23.9313	21.5382	24.0462	22.7189	20.2992
1128	0.595436	-0.345693	Q9Y696	Chloride intracellular channel protein 4 OS=Homo sapiens OX=9606 GN=CLIC4 PE=1 SV=4	25.6902	26.3302	26.4108	25.9482	25.8945	25.5513
1129	0.929357	0.442763	P61160	Actin-related protein 2 OS=Homo sapiens OX=9606 GN=ACTR2 PE=1 SV=1	27.3364	27.6981	26.9806	27.9446	27.6995	27.6993
1130	0.851714	0.299815	P61006	Ras-related protein Rab-8A OS=Homo sapiens OX=9606 GN=RAB8A PE=1 SV=1	26.3001	26.2288	26.0778	26.7948	26.4112	26.3002
1131	0.36832	0.304372	P62140	Serine/threonine-protein phosphatase PP1-beta catalytic subunit OS=Homo sapiens OX=9606 GN=PPP1CB PE=1 SV=3	26.0012	25.7376	25.2156	26.4703	25.7022	25.6951
1132	0.772354	0.36192	P62280	40S ribosomal protein S11 OS=Homo sapiens OX=9606 GN=RPS11 PE=1 SV=3	30.0945	30.2532	29.8005	30.6875	30.4458	30.1006
1133	0.154081	0.191546	P15121	Aldo-keto reductase family 1 member B1 OS=Homo sapiens OX=9606 GN=AKR1B1 PE=1 SV=3	28.3409	28.7531	29.0631	28.146	29.0133	29.5724
1134	0.123734	0.26436	Q52LJ0	Protein FAM98B OS=Homo sapiens OX=9606 GN=FAM98B PE=1 SV=2	23.3269	25.0311	24.404	23.335	25.3044	24.9156
1135	0.879967	0.500497	P54725	UV excision repair protein RAD23 homolog A OS=Homo sapiens OX=9606 GN=RAD23A PE=1 SV=1	25.402	25.7085	24.8957	25.685	26.0693	25.7535
1136	0.594944	0.372381	O14979	Heterogeneous nuclear ribonucleoprotein D-like OS=Homo sapiens OX=9606 GN=HNRNPDL PE=1 SV=3	28.2202	28.6878	27.7847	28.7264	28.6818	28.4017
1137	0.499332	0.324128	Q9BVK6	Transmembrane emp24 domain-containing protein 9 OS=Homo sapiens OX=9606 GN=TMED9 PE=1 SV=2	27.1502	27.6075	26.7424	27.7436	27.4417	27.2873
1138	0.357474	0.220125	Q9Y3T9	Nucleolar complex protein 2 homolog OS=Homo sapiens OX=9606 GN=NOC2L PE=1 SV=4	27.6168	27.9484	27.2536	28.06	27.8983	27.521
1139	0.112901	-0.326766	P49753	Acyl-coenzyme A thioesterase 2, mitochondrial OS=Homo sapiens OX=9606 GN=ACOT2 PE=1 SV=6	24.4793	25.1508	25.7067	22.8158	25.6416	25.8991
1140	0.285949	-0.565474	Q16718	NADH dehydrogenase [ubiquinone] 1 alpha subcomplex subunit 5 OS=Homo sapiens OX=9606 GN=NDUFA5 PE=1 SV=3	25.7085	26.7979	26.6992	24.4284	26.7862	26.2946
1141	0.245048	0.176986	P49720	Proteasome subunit beta type-3 OS=Homo sapiens OX=9606 GN=PSMB3 PE=1 SV=2	27.8915	28.5814	28.3965	28.1517	28.8303	28.4183
1142	0.716743	0.277241	P61254	60S ribosomal protein L26 OS=Homo sapiens OX=9606 GN=RPL26 PE=1 SV=1	31.0551	31.5652	31.5142	31.5349	31.7787	31.6526
1143	0.355573	0.0876497	Q01844	RNA-binding protein EWS OS=Homo sapiens OX=9606 GN=EWSR1 PE=1 SV=1	27.4379	27.6769	27.7476	27.661	27.7916	27.6727
1144	0.122833	-0.220474	P62491	Ras-related protein Rab-11A OS=Homo sapiens OX=9606 GN=RAB11A PE=1 SV=3	25.5521	25.3314	24.3246	25.9189	24.2539	24.3738
1145	0.75029	0.49013	Q99961	Endophilin-A2 OS=Homo sapiens OX=9606 GN=SH3GL1 PE=1 SV=1	26.6756	26.9577	26.124	27.3875	27.0521	26.7881
1146	0.312909	-0.203395	Q6UN15	Pre-mRNA 3'-end-processing factor FIP1 OS=Homo sapiens OX=9606 GN=FIP1L1 PE=1 SV=1	25.2498	25.6557	25.7355	25.6876	25.4062	24.937
1147	0.00126875	-0.00225703	P45973	Chromobox protein homolog 5 OS=Homo sapiens OX=9606 GN=CBX5 PE=1 SV=1	27.825	27.3581	27.0303	28.425	26.6336	27.148
1148	0.61046	0.235974	Q96E11	Ribosome-recycling factor, mitochondrial OS=Homo sapiens OX=9606 GN=MRRF PE=1 SV=1	28.0373	28.3116	27.9452	28.5688	28.3286	28.1047
1149	0.109125	0.101187	Q9Y5M8	Signal recognition particle receptor subunit beta OS=Homo sapiens OX=9606 GN=SRPRB PE=1 SV=3	28.3653	28.4512	27.7037	28.735	28.1486	27.9402
1150	0.269048	-0.190985	Q96SI9	Spermatid perinuclear RNA-binding protein OS=Homo sapiens OX=9606 GN=STRBP PE=1 SV=1	24.5878	25.2115	25.0782	24.3861	25.1164	24.8021
1151	0.649635	0.28893	P23284	Peptidyl-prolyl cis-trans isomerase B OS=Homo sapiens OX=9606 GN=PPIB PE=1 SV=2	30.0018	30.5624	30.3915	30.3808	30.7071	30.7345
1152	0.041603	-0.14408	Q9HCN8	Stromal cell-derived factor 2-like protein 1 OS=Homo sapiens OX=9606 GN=SDF2L1 PE=1 SV=2	23.4693	24.8002	25.7173	22.5561	25.5825	25.416
1153	0.14545	0.0690994	Q01780	Exosome component 10 OS=Homo sapiens OX=9606 GN=EXOSC10 PE=1 SV=2	25.8147	26.3158	26.3449	26.2056	26.1733	26.3038
1154	0.310333	0.250145	O43795	Unconventional myosin-Ib OS=Homo sapiens OX=9606 GN=MYO1B PE=1 SV=3	26.3054	26.5773	25.9825	26.6511	26.9582	26.0063
1155	0.611714	0.604207	P25398	40S ribosomal protein S12 OS=Homo sapiens OX=9606 GN=RPS12 PE=1 SV=3	28.3312	28.9166	27.5417	29.1489	28.9586	28.4947
1156	0.24873	0.222371	H7BZJ3	Protein disulfide-isomerase A3 (Fragment) OS=Homo sapiens OX=9606 GN=PDIA3 PE=1 SV=1	27.5662	28.2894	27.9769	27.6125	28.5625	28.3248
1157	0.614704	0.258045	M0QZR4	Rho guanine nucleotide exchange factor 1 OS=Homo sapiens OX=9606 GN=ARHGEF1 PE=1 SV=1	25.0388	25.4428	24.9937	25.6626	25.2954	25.2914
1158	0.316422	0.268698	O43592	Exportin-T OS=Homo sapiens OX=9606 GN=XPOT PE=1 SV=2	25.1431	25.406	24.3761	25.5124	25.2573	24.9615
1159	0.00594916	-0.0158106	Q9BW27	Nuclear pore complex protein Nup85 OS=Homo sapiens OX=9606 GN=NUP85 PE=1 SV=1	25.1712	25.1375	23.1531	25.3756	24.594	23.4447
1160	0.0922994	0.0962232	Q9Y4W2	Ribosomal biogenesis protein LAS1L OS=Homo sapiens OX=9606 GN=LAS1L PE=1 SV=2	25.427	25.6292	24.6705	25.6944	25.414	24.907
1161	0.309723	0.104664	Q92878	DNA repair protein RAD50 OS=Homo sapiens OX=9606 GN=RAD50 PE=1 SV=1	25.3076	25.6973	25.6483	25.6904	25.5331	25.7436
1162	1.89301	0.380801	Q6ZN40	Tropomyosin 1 (Alpha), isoform CRA_f OS=Homo sapiens OX=9606 GN=TPM1 PE=1 SV=1	25.2916	25.3106	25.5116	25.8187	25.793	25.6446
1163	0.12102	0.074611	H7BY55	Complement decay-accelerating factor OS=Homo sapiens OX=9606 GN=CD55 PE=1 SV=2	29.1767	29.0271	28.9171	29.5274	28.8236	28.9937
1164	0.0644784	0.134197	P10586	Receptor-type tyrosine-protein phosphatase F OS=Homo sapiens OX=9606 GN=PTPRF PE=1 SV=2	23.9389	25.0085	23.5399	25.4479	23.7761	23.6658
1165	0.182365	0.189793	G8JLA2	Myosin light polypeptide 6 OS=Homo sapiens OX=9606 GN=MYL6 PE=1 SV=1	29.2431	29.915	29.9251	29.2325	30.2206	30.1997
1166	0.36825	-1.8765	P0DME0	Protein SETSIP OS=Homo sapiens OX=9606 GN=SETSIP PE=1 SV=1	26.6815	26.3175	25.0568	20	26.039	26.3873
1167	1.51194	0.4268	O75937	DnaJ homolog subfamily C member 8 OS=Homo sapiens OX=9606 GN=DNAJC8 PE=1 SV=2	27.0156	27.0031	27.2787	27.7121	27.462	27.4036
1168	0.00643824	0.00520833	Q9BXS6	Nucleolar and spindle-associated protein 1 OS=Homo sapiens OX=9606 GN=NUSAP1 PE=1 SV=1	24.4232	24.5303	24.6613	25.0265	24.153	24.451
1169	0.346201	0.258206	Q15654	Thyroid receptor-interacting protein 6 OS=Homo sapiens OX=9606 GN=TRIP6 PE=1 SV=3	26.5988	26.8818	25.9961	26.5044	27.0651	26.6819
1170	0.0741027	-0.0401649	O94905	Erlin-2 OS=Homo sapiens OX=9606 GN=ERLIN2 PE=1 SV=1	26.5517	26.6836	26.2974	26.7763	26.3221	26.3138
1171	0.206955	-0.189828	Q15061	WD repeat-containing protein 43 OS=Homo sapiens OX=9606 GN=WDR43 PE=1 SV=3	25.6341	25.8434	25.1901	25.8081	25.4909	24.7991
1172	0.116807	0.100596	P67775	Serine/threonine-protein phosphatase 2A catalytic subunit alpha isoform OS=Homo sapiens OX=9606 GN=PPP2CA PE=1 SV=1	26.8929	26.9622	26.1826	27.1583	26.6171	26.5641
1173	1.00221	0.235281	C9JIF9	Acylamino-acid-releasing enzyme OS=Homo sapiens OX=9606 GN=APEH PE=1 SV=1	27.3847	27.521	27.2892	27.4599	27.7064	27.7344
1174	0.00614108	-0.00913938	Q9GZT3	SRA stem-loop-interacting RNA-binding protein, mitochondrial OS=Homo sapiens OX=9606 GN=SLIRP PE=1 SV=1	28.2549	29.1597	29.0708	28.0346	29.2773	29.1461
1175	0.646471	0.340389	P62753	40S ribosomal protein S6 OS=Homo sapiens OX=9606 GN=RPS6 PE=1 SV=1	28.8177	28.9524	28.3992	29.4024	28.914	28.8741
1176	0.145808	0.100995	A0A096LPI6	Utp12 domain-containing protein (Fragment) OS=Homo sapiens OX=9606 PE=4 SV=2	27.0563	27.5087	27.9001	27.4333	27.6207	27.7141
1177	0.246563	0.184427	H3BLV9	SRSF protein kinase 1 (Fragment) OS=Homo sapiens OX=9606 GN=SRPK1 PE=1 SV=1	25.9831	26.3589	25.4176	26.3242	26.0363	25.9523
1178	0.375658	0.51039	P54105	Methylosome subunit pICln OS=Homo sapiens OX=9606 GN=CLNS1A PE=1 SV=1	25.4337	26.601	26.0067	25.6147	27.0933	26.8646
1179	0.172762	0.297195	O94973	AP-2 complex subunit alpha-2 OS=Homo sapiens OX=9606 GN=AP2A2 PE=1 SV=2	22.8201	22.7966	21.7446	23.7978	21.9575	22.4976
1180	0.668391	0.386578	Q9BRK5	45 kDa calcium-binding protein OS=Homo sapiens OX=9606 GN=SDF4 PE=1 SV=1	26.5059	26.8511	26.0212	26.8538	27.0226	26.6614
1181	0.0897459	0.0363007	Q14696	LRP chaperone MESD OS=Homo sapiens OX=9606 GN=MESD PE=1 SV=2	27.6256	27.8489	28.1215	27.9148	27.8768	27.9133
1182	0.278474	0.251012	P25685	DnaJ homolog subfamily B member 1 OS=Homo sapiens OX=9606 GN=DNAJB1 PE=1 SV=4	26.1916	26.8218	27.0146	26.3995	27.187	27.1946
1183	0.417167	-0.311807	P51151	Ras-related protein Rab-9A OS=Homo sapiens OX=9606 GN=RAB9A PE=1 SV=1	28.4479	28.8089	29.2883	28.1301	28.6927	28.7869
1184	0.274294	0.164366	Q14677	Clathrin interactor 1 OS=Homo sapiens OX=9606 GN=CLINT1 PE=1 SV=1	25.9498	26.3782	26.0071	26.6255	25.9348	26.2679
1185	1.45237	0.526574	P30520	Adenylosuccinate synthetase isozyme 2 OS=Homo sapiens OX=9606 GN=ADSS PE=1 SV=3	24.7544	25.1279	24.7827	25.2322	25.6358	25.3767
1186	0.249275	0.303148	Q7L2H7	Eukaryotic translation initiation factor 3 subunit M OS=Homo sapiens OX=9606 GN=EIF3M PE=1 SV=1	26.7329	26.8521	25.4599	26.9628	26.6628	26.3287
1187	1.57808	-1.94157	Q5UIP0	Telomere-associated protein RIF1 OS=Homo sapiens OX=9606 GN=RIF1 PE=1 SV=2	24.0692	23.6022	23.5919	21.132	22.8858	21.4208
1188	0.0810556	-0.0484238	Q8N3D4	EH domain-binding protein 1-like protein 1 OS=Homo sapiens OX=9606 GN=EHBP1L1 PE=1 SV=2	25.1959	25.3983	24.7962	24.9338	25.003	25.3083
1189	0.556309	0.267527	Q12907	Vesicular integral-membrane protein VIP36 OS=Homo sapiens OX=9606 GN=LMAN2 PE=1 SV=1	27.6621	27.8973	27.3278	28.1635	27.7947	27.7317
1190	0.351264	0.431115	Q9Y281	Cofilin-2 OS=Homo sapiens OX=9606 GN=CFL2 PE=1 SV=1	24.7967	25.8348	25.99	25.2801	26.307	26.3278
1191	0.159766	0.162548	Q9UNS2	COP9 signalosome complex subunit 3 OS=Homo sapiens OX=9606 GN=COPS3 PE=1 SV=3	27.0267	27.1222	26.1474	27.3369	26.8756	26.5714
1192	0.0433847	0.0983302	Q9NZL9	Methionine adenosyltransferase 2 subunit beta OS=Homo sapiens OX=9606 GN=MAT2B PE=1 SV=1	25.6641	26.672	26.8556	25.1385	27.1563	27.192
1193	0.0366765	0.0615425	Q9GZY8	Mitochondrial fission factor OS=Homo sapiens OX=9606 GN=MFF PE=1 SV=1	25.9962	24.8845	25.7513	26.4741	24.9206	25.422
1194	1.67007	0.552603	P49454	Centromere protein F OS=Homo sapiens OX=9606 GN=CENPF PE=1 SV=3	24.8401	25.1916	25.2882	25.5393	25.759	25.6795
1195	0.292929	0.251912	U3KQK0	Histone H2B OS=Homo sapiens OX=9606 GN=HIST1H2BN PE=1 SV=1	33.1742	33.1525	32.8914	33.9884	33.0848	32.9007
1196	1.02959	0.238689	P18615	Negative elongation factor E OS=Homo sapiens OX=9606 GN=NELFE PE=1 SV=3	25.9842	26.2296	26.2111	26.5286	26.3256	26.2867
1197	0.0430011	-0.0287495	P06899	Histone H2B type 1-J OS=Homo sapiens OX=9606 GN=HIST1H2BJ PE=1 SV=3	30.2314	30.0868	29.9552	30.4787	29.7714	29.9372
1198	0.428143	0.225049	Q99805	Transmembrane 9 superfamily member 2 OS=Homo sapiens OX=9606 GN=TM9SF2 PE=1 SV=1	26.4279	26.605	25.8673	26.4823	26.5053	26.5878
1199	0.0877686	-0.170841	O00170	AH receptor-interacting protein OS=Homo sapiens OX=9606 GN=AIP PE=1 SV=2	24.3987	25.1314	25.0439	23.3864	25.2653	25.4097
1200	0.220982	-0.450336	P04181	Ornithine aminotransferase, mitochondrial OS=Homo sapiens OX=9606 GN=OAT PE=1 SV=1	24.7394	26.2647	25.8044	23.8455	25.8405	25.7714
1201	0.0574898	0.124914	P78406	mRNA export factor OS=Homo sapiens OX=9606 GN=RAE1 PE=1 SV=1	25.2149	26.6001	26.7111	25.149	26.9418	26.8101
1202	0.564255	0.178204	O43865	S-adenosylhomocysteine hydrolase-like protein 1 OS=Homo sapiens OX=9606 GN=AHCYL1 PE=1 SV=2	27.8564	27.8231	27.5428	28.1089	27.8717	27.7763
1203	0.0267074	-0.0443573	Q71DI3	Histone H3.2 OS=Homo sapiens OX=9606 GN=HIST2H3A PE=1 SV=3	24.2605	24.8687	23.967	24.6458	24.9589	23.3585
1204	0.721074	0.30785	P62995	Transformer-2 protein homolog beta OS=Homo sapiens OX=9606 GN=TRA2B PE=1 SV=1	28.3931	28.6926	29.0245	29.0925	29.0693	28.872
1205	0.244592	0.325408	P00492	Hypoxanthine-guanine phosphoribosyltransferase OS=Homo sapiens OX=9606 GN=HPRT1 PE=1 SV=2	26.2026	27.1192	26.2874	26.0075	27.447	27.1309
1206	0.1071	-0.12834	Q9UHI6	Probable ATP-dependent RNA helicase DDX20 OS=Homo sapiens OX=9606 GN=DDX20 PE=1 SV=2	25.1319	25.5233	24.6997	25.6276	24.9655	24.3769
1207	0.109608	0.086614	P78316	Nucleolar protein 14 OS=Homo sapiens OX=9606 GN=NOP14 PE=1 SV=3	24.9851	25.6673	24.9401	25.3643	25.5163	24.9717
1208	0.528711	0.245613	O95816	BAG family molecular chaperone regulator 2 OS=Homo sapiens OX=9606 GN=BAG2 PE=1 SV=1	26.3494	26.9635	26.5872	26.9733	26.9832	26.6804
1209	0.578034	0.209322	P62314	Small nuclear ribonucleoprotein Sm D1 OS=Homo sapiens OX=9606 GN=SNRPD1 PE=1 SV=1	28.6767	29.1332	29.1001	29.2318	29.2589	29.0471
1210	0.508254	0.156646	Q16629	Serine/arginine-rich splicing factor 7 OS=Homo sapiens OX=9606 GN=SRSF7 PE=1 SV=1	30.0022	30.2289	30.3894	30.5044	30.3365	30.2496
1211	0.398653	0.278767	Q15437	Protein transport protein Sec23B OS=Homo sapiens OX=9606 GN=SEC23B PE=1 SV=2	22.2102	21.5182	21.407	22.2938	21.9034	21.7745
1212	0.775245	1.48792	F5H6T1	Actin-related protein 2 OS=Homo sapiens OX=9606 GN=ACTR2 PE=1 SV=2	23.0288	23.0051	20.5034	24.0066	23.8896	23.1048
1213	0.746637	0.273731	Q08170	Serine/arginine-rich splicing factor 4 OS=Homo sapiens OX=9606 GN=SRSF4 PE=1 SV=2	27.6853	28.0365	28.0583	28.3588	28.2708	27.9717
1214	0.590497	-0.112651	P35249	Replication factor C subunit 4 OS=Homo sapiens OX=9606 GN=RFC4 PE=1 SV=2	24.9431	24.8022	25.055	24.8953	24.8233	24.7438
1215	0.0397505	-0.054582	A0A0A0MT44	Filamin-B OS=Homo sapiens OX=9606 GN=FLNB PE=1 SV=1	22.164	21.66	21.1161	22.2084	21.5905	20.9775
1216	0.332038	0.200106	Q8NCA5	Protein FAM98A OS=Homo sapiens OX=9606 GN=FAM98A PE=1 SV=2	25.5122	25.6272	25.0489	25.9123	25.5662	25.3101
1217	0.0167853	0.0144183	Q9NXF1	Testis-expressed protein 10 OS=Homo sapiens OX=9606 GN=TEX10 PE=1 SV=2	24.1744	24.8211	24.4225	24.879	24.44	24.1423
1218	1.12562	0.620087	P14324	Farnesyl pyrophosphate synthase OS=Homo sapiens OX=9606 GN=FDPS PE=1 SV=4	27.9948	28.261	27.4923	28.7608	28.3182	28.5294
1219	0.248225	0.140995	P53007	Tricarboxylate transport protein, mitochondrial OS=Homo sapiens OX=9606 GN=SLC25A1 PE=1 SV=2	28.2333	28.4152	27.8965	28.654	28.1467	28.1673
1220	0.0475953	-0.0800215	Q5T3I0	G patch domain-containing protein 4 OS=Homo sapiens OX=9606 GN=GPATCH4 PE=1 SV=2	24.4072	25.0898	23.809	24.6236	24.9493	23.493
1221	0.435506	0.408938	P11802	Cyclin-dependent kinase 4 OS=Homo sapiens OX=9606 GN=CDK4 PE=1 SV=2	25.7899	26.3917	25.1372	25.9046	26.5053	26.1357
1222	0.28878	0.130039	A0A0G2JK23	Large proline-rich protein BAG6 OS=Homo sapiens OX=9606 GN=BAG6 PE=1 SV=1	25.4717	25.0001	25.1469	25.5703	25.2151	25.2235
1223	1.6593	0.496391	Q9Y383	Putative RNA-binding protein Luc7-like 2 OS=Homo sapiens OX=9606 GN=LUC7L2 PE=1 SV=2	28.1079	28.1458	27.8635	28.7405	28.4591	28.4067
1224	0.327823	0.373645	Q7Z4S6	Kinesin-like protein KIF21A OS=Homo sapiens OX=9606 GN=KIF21A PE=1 SV=2	25.0761	24.4438	24.1968	25.7184	24.6376	24.4816
1225	0.106171	-0.135866	O75521	Enoyl-CoA delta isomerase 2, mitochondrial OS=Homo sapiens OX=9606 GN=ECI2 PE=1 SV=4	27.0766	27.8594	28.1067	26.862	27.8931	27.8799
1226	1.27406	-1.01765	Q7Z3K3	Pogo transposable element with ZNF domain OS=Homo sapiens OX=9606 GN=POGZ PE=1 SV=2	24.1885	24.6876	23.8841	23.7852	22.7874	23.1346
1227	0.0105789	0.0040741	Q96HS1	Serine/threonine-protein phosphatase PGAM5, mitochondrial OS=Homo sapiens OX=9606 GN=PGAM5 PE=1 SV=2	27.8242	28.2232	28.0038	27.9788	28.1264	27.9583
1228	1.05914	0.68987	P62888	60S ribosomal protein L30 OS=Homo sapiens OX=9606 GN=RPL30 PE=1 SV=2	27.7282	27.7422	27.2449	28.692	28.2954	27.7975
1229	0.404132	0.61699	G3V5T9	Cyclin-dependent kinase 2 OS=Homo sapiens OX=9606 GN=CDK2 PE=1 SV=1	25.8931	26.2161	24.2588	26.5012	25.9914	25.7264
1230	0.626903	0.331032	O95747	Serine/threonine-protein kinase OSR1 OS=Homo sapiens OX=9606 GN=OXSR1 PE=1 SV=1	26.4746	26.3523	25.9698	26.9437	26.5216	26.3244
1231	0.0351954	0.0537351	Q9NQG5	Regulation of nuclear pre-mRNA domain-containing protein 1B OS=Homo sapiens OX=9606 GN=RPRD1B PE=1 SV=1	25.9304	26.8878	26.6308	25.7153	27.1685	26.7264
1232	0.401583	-0.183453	A0A0C4DFL7	Lanosterol 14-alpha demethylase OS=Homo sapiens OX=9606 GN=CYP51A1 PE=1 SV=1	26.1652	26.6491	26.492	26.5061	26.1789	26.0709
1233	0.0506809	-0.0915801	P30040	Endoplasmic reticulum resident protein 29 OS=Homo sapiens OX=9606 GN=ERP29 PE=1 SV=4	27.7162	28.6094	29.1939	27.5306	28.7317	28.9825
1234	0.16025	0.118398	P53597	Succinate--CoA ligase [ADP/GDP-forming] subunit alpha, mitochondrial OS=Homo sapiens OX=9606 GN=SUCLG1 PE=1 SV=4	26.7794	27.4258	27.6982	27.4367	27.4995	27.3224
1235	0.872419	0.318346	Q14320	Protein FAM50A OS=Homo sapiens OX=9606 GN=FAM50A PE=1 SV=2	26.511	26.9384	26.7576	26.8428	27.2435	27.0757
1236	1.20227	0.285652	P62263	40S ribosomal protein S14 OS=Homo sapiens OX=9606 GN=RPS14 PE=1 SV=3	30.4368	30.8001	30.7247	30.9101	30.9571	30.9514
1237	0.925271	0.332515	Q9BUL8	Programmed cell death protein 10 OS=Homo sapiens OX=9606 GN=PDCD10 PE=1 SV=1	26.8673	26.8781	26.5646	27.3639	26.9307	27.013
1238	0.369398	0.147498	Q13057	Bifunctional coenzyme A synthase OS=Homo sapiens OX=9606 GN=COASY PE=1 SV=4	25.1725	25.5283	25.2279	25.2088	25.5518	25.6106
1239	0.514341	0.355578	B4DUT8	Calponin OS=Homo sapiens OX=9606 GN=CNN2 PE=1 SV=1	26.0676	26.859	26.2744	26.4331	27.0881	26.7466
1240	0.14476	0.0976747	Q8WX92	Negative elongation factor B OS=Homo sapiens OX=9606 GN=NELFB PE=1 SV=1	25.8002	25.7224	25.0713	25.7922	25.6375	25.4571
1241	0.346545	0.0721779	A0A499FI31	Squamous cell carcinoma antigen recognized by T-cells 3 OS=Homo sapiens OX=9606 GN=SART3 PE=1 SV=1	25.7085	25.9239	25.8629	26.0133	25.8165	25.8821
1242	0.603784	0.44154	A0A3B3ISG5	Insulin-degrading enzyme OS=Homo sapiens OX=9606 GN=IDE PE=1 SV=1	25.5016	25.5923	24.6915	25.9166	25.3921	25.8013
1243	0.597174	0.218017	Q7Z739	YTH domain-containing family protein 3 OS=Homo sapiens OX=9606 GN=YTHDF3 PE=1 SV=1	26.0386	26.2501	25.778	26.3612	26.2944	26.0653
1244	0.45351	0.236846	P49721	Proteasome subunit beta type-2 OS=Homo sapiens OX=9606 GN=PSMB2 PE=1 SV=1	27.7397	28.1855	27.5343	28.1918	28.1545	27.8237
1245	0.225629	0.165714	O95292	Vesicle-associated membrane protein-associated protein B/C OS=Homo sapiens OX=9606 GN=VAPB PE=1 SV=3	26.395	26.4024	26.0193	26.9479	26.2487	26.1173
1246	0.797644	0.18358	P84103	Serine/arginine-rich splicing factor 3 OS=Homo sapiens OX=9606 GN=SRSF3 PE=1 SV=1	28.8134	29.1765	29.0181	29.176	29.2178	29.1649
1247	0.676985	0.353785	P18085	ADP-ribosylation factor 4 OS=Homo sapiens OX=9606 GN=ARF4 PE=1 SV=3	27.6452	27.6315	27.1557	28.178	27.6235	27.6923
1248	0.186472	0.243205	Q9P265	Disco-interacting protein 2 homolog B OS=Homo sapiens OX=9606 GN=DIP2B PE=1 SV=3	24.431	24.553	23.1983	24.7867	23.9732	24.152
1249	1.29808	0.341958	E9PAV3	Nascent polypeptide-associated complex subunit alpha, muscle-specific form OS=Homo sapiens OX=9606 GN=NACA PE=1 SV=1	29.9684	30.171	29.7741	30.3324	30.3813	30.2256
1250	1.4879	0.428246	Q16204	Coiled-coil domain-containing protein 6 OS=Homo sapiens OX=9606 GN=CCDC6 PE=1 SV=2	26.7941	26.8583	26.5141	27.313	27.0681	27.0702
1251	1.5064	0.393511	O00193	Small acidic protein OS=Homo sapiens OX=9606 GN=SMAP PE=1 SV=1	26.7392	26.8395	26.5344	27.2555	27.05	26.9881
1252	0.430005	0.193937	Q9HD45	Transmembrane 9 superfamily member 3 OS=Homo sapiens OX=9606 GN=TM9SF3 PE=1 SV=2	26.1827	26.6013	26.0667	26.3052	26.6649	26.4625
1253	0.561656	0.280467	O60749	Sorting nexin-2 OS=Homo sapiens OX=9606 GN=SNX2 PE=1 SV=2	26.0019	26.2847	25.6509	26.3632	26.4041	26.0116
1254	0.272576	0.197215	Q9NQW7	Xaa-Pro aminopeptidase 1 OS=Homo sapiens OX=9606 GN=XPNPEP1 PE=1 SV=3	26.4224	26.8528	27.0939	26.566	27.1361	27.2587
1255	0.38336	0.409289	P15927	Replication protein A 32 kDa subunit OS=Homo sapiens OX=9606 GN=RPA2 PE=1 SV=1	25.7287	25.5725	26.0788	25.3739	26.7677	26.4663
1256	0.0419968	-0.0605621	Q13242	Serine/arginine-rich splicing factor 9 OS=Homo sapiens OX=9606 GN=SRSF9 PE=1 SV=1	27.4215	28.3584	28.3343	27.2252	28.4725	28.2349
1257	0.310213	-0.216014	P33527	Multidrug resistance-associated protein 1 OS=Homo sapiens OX=9606 GN=ABCC1 PE=1 SV=3	24.2714	24.0918	23.5145	24.0375	23.741	23.4512
1258	0.953328	0.309839	Q9NQW6	Anillin OS=Homo sapiens OX=9606 GN=ANLN PE=1 SV=2	24.6272	24.9483	24.8915	25.1603	25.3167	24.9194
1259	0.343291	0.103857	Q8N3X1	Formin-binding protein 4 OS=Homo sapiens OX=9606 GN=FNBP4 PE=1 SV=3	24.8605	24.8708	25.0038	25.1446	24.7831	25.1189
1260	0.114362	0.0533015	D6RBZ0	Heterogeneous nuclear ribonucleoprotein A/B OS=Homo sapiens OX=9606 GN=HNRNPAB PE=1 SV=1	28.7404	29.1819	28.8632	28.8909	29.1939	28.8606
1261	0.366638	-0.243088	Q9Y2D5	A-kinase anchor protein 2 OS=Homo sapiens OX=9606 GN=AKAP2 PE=1 SV=3	23.4607	23.2824	23.4019	23.6298	22.6902	23.0957
1262	0.84437	0.33446	Q9BTT0	Acidic leucine-rich nuclear phosphoprotein 32 family member E OS=Homo sapiens OX=9606 GN=ANP32E PE=1 SV=1	26.88	27.3693	26.9638	27.5418	27.4754	27.1993
1263	0.046425	-0.0242926	Q9Y5S9	RNA-binding protein 8A OS=Homo sapiens OX=9606 GN=RBM8A PE=1 SV=1	27.5103	27.8688	27.72	27.4262	27.9309	27.6691
1264	0.508204	0.62221	O95155	Ubiquitin conjugation factor E4 B OS=Homo sapiens OX=9606 GN=UBE4B PE=1 SV=1	22.9816	22.8534	21.726	23.564	23.4334	22.4303
1265	0.96677	0.285685	G3V1L9	Tight junction protein 1 (Zona occludens 1), isoform CRA_a OS=Homo sapiens OX=9606 GN=TJP1 PE=1 SV=1	24.5554	24.6595	24.2481	24.6522	24.8607	24.8072
1266	0.30519	0.167584	Q96G23	Ceramide synthase 2 OS=Homo sapiens OX=9606 GN=CERS2 PE=1 SV=1	27.4941	27.7393	27.2305	27.9708	27.6013	27.3944
1267	0.933359	0.587125	G3V0J0	Fragile X mental retardation 1, isoform CRA_e OS=Homo sapiens OX=9606 GN=FMR1 PE=1 SV=1	23.6801	23.3826	23.4454	24.6471	23.767	23.8553
1268	0.118749	-0.379185	Q8NFH3	Nucleoporin Nup43 OS=Homo sapiens OX=9606 GN=NUP43 PE=1 SV=1	23.8424	25.7109	25.8896	22.8456	25.7397	25.72
1269	0.453108	0.247679	Q13185	Chromobox protein homolog 3 OS=Homo sapiens OX=9606 GN=CBX3 PE=1 SV=4	28.6693	28.7176	28.3609	29.2025	28.8025	28.4859
1270	0.209549	-0.233377	P82650	28S ribosomal protein S22, mitochondrial OS=Homo sapiens OX=9606 GN=MRPS22 PE=1 SV=1	26.242	26.8915	26.7611	25.6652	26.9579	26.5713
1271	0.59679	0.314906	J3QRS3	Myosin regulatory light chain 12A OS=Homo sapiens OX=9606 GN=MYL12A PE=1 SV=1	28.0098	28.5415	28.317	28.251	28.8287	28.7333
1272	0.7626	0.415124	Q9BR76	Coronin-1B OS=Homo sapiens OX=9606 GN=CORO1B PE=1 SV=1	26.1858	26.9789	26.7254	26.913	27.216	27.0064
1273	0.156105	0.0692418	Q8NBU5	ATPase family AAA domain-containing protein 1 OS=Homo sapiens OX=9606 GN=ATAD1 PE=1 SV=1	24.8939	25.3726	25.0816	25.332	25.2036	25.0203
1274	0.280792	0.118345	P08574	Cytochrome c1, heme protein, mitochondrial OS=Homo sapiens OX=9606 GN=CYC1 PE=1 SV=3	26.8285	27.2675	26.7436	27.1194	27.1086	26.9665
1275	0.0574523	-0.0697015	Q04837	Single-stranded DNA-binding protein, mitochondrial OS=Homo sapiens OX=9606 GN=SSBP1 PE=1 SV=1	29.2476	30.2216	30.2919	29.4215	30.2868	29.8437
1276	0.0696831	-0.0771255	Q9NVI1	Fanconi anemia group I protein OS=Homo sapiens OX=9606 GN=FANCI PE=1 SV=4	23.5986	23.4298	22.6625	23.6686	22.8604	22.9306
1277	0.0678913	-0.089187	P20839	Inosine-5'-monophosphate dehydrogenase 1 OS=Homo sapiens OX=9606 GN=IMPDH1 PE=1 SV=2	24.8353	25.8978	25.2718	24.6131	25.7754	25.3488
1278	0.421589	0.189589	Q15428	Splicing factor 3A subunit 2 OS=Homo sapiens OX=9606 GN=SF3A2 PE=1 SV=2	26.0863	26.4877	26.2887	26.1939	26.7182	26.5194
1279	0.188023	-0.0975901	P55081	Microfibrillar-associated protein 1 OS=Homo sapiens OX=9606 GN=MFAP1 PE=1 SV=2	25.2155	25.1323	25.2207	25.4082	25.1354	24.7322
1280	0.153132	0.270921	Q14558	Phosphoribosyl pyrophosphate synthase-associated protein 1 OS=Homo sapiens OX=9606 GN=PRPSAP1 PE=1 SV=2	24.5961	24.7927	23.233	24.949	24.8928	23.5928
1281	0.401188	0.495202	E9PLP8	Cleavage stimulation factor subunit 3 OS=Homo sapiens OX=9606 GN=CSTF3 PE=1 SV=2	25.0997	25.3968	23.7461	25.4718	25.2049	25.0515
1282	0.652862	0.664793	Q96IZ0	PRKC apoptosis WT1 regulator protein OS=Homo sapiens OX=9606 GN=PAWR PE=1 SV=1	25.5549	26.2244	25.0303	26.7017	26.4215	25.6808
1283	0.122181	0.23311	Q9BWD1	Acetyl-CoA acetyltransferase, cytosolic OS=Homo sapiens OX=9606 GN=ACAT2 PE=1 SV=2	25.2755	26.166	26.4505	25.0078	26.65	26.9335
1284	0.407128	-0.479115	Q99590	Protein SCAF11 OS=Homo sapiens OX=9606 GN=SCAF11 PE=1 SV=2	23.5763	24.3651	23.8652	22.7133	24.2458	23.4102
1285	0.341749	-0.210255	Q9BZF1	Oxysterol-binding protein-related protein 8 OS=Homo sapiens OX=9606 GN=OSBPL8 PE=1 SV=3	26.0592	26.461	26.7649	26.0034	26.1397	26.5113
1286	0.109889	0.0979099	C9JRZ6	MICOS complex subunit OS=Homo sapiens OX=9606 GN=CHCHD3 PE=1 SV=2	27.0131	26.9469	26.9391	27.6981	26.8407	26.6541
1287	0.187655	0.122219	Q9Y263	Phospholipase A-2-activating protein OS=Homo sapiens OX=9606 GN=PLAA PE=1 SV=2	24.1555	24.7706	24.8319	24.9101	24.4833	24.7312
1288	0.0596706	0.0378456	Q15287	RNA-binding protein with serine-rich domain 1 OS=Homo sapiens OX=9606 GN=RNPS1 PE=1 SV=1	26.6804	26.8322	26.4394	27.0505	26.593	26.422
1289	1.3584	0.592838	Q9UNX3	60S ribosomal protein L26-like 1 OS=Homo sapiens OX=9606 GN=RPL26L1 PE=1 SV=1	23.0811	23.6079	23.4265	24.223	23.8915	23.7795
1290	0.00609364	-0.00455666	P62834	Ras-related protein Rap-1A OS=Homo sapiens OX=9606 GN=RAP1A PE=1 SV=1	22.9518	23.3278	23.183	23.564	22.8171	23.0678
1291	0.140093	0.126087	P46783	40S ribosomal protein S10 OS=Homo sapiens OX=9606 GN=RPS10 PE=1 SV=1	29.0331	29.7577	29.4479	29.0269	29.8587	29.7314
1292	0.33521	0.150395	Q05519	Serine/arginine-rich splicing factor 11 OS=Homo sapiens OX=9606 GN=SRSF11 PE=1 SV=1	26.842	27.3026	26.9422	26.9374	27.3152	27.2855
1293	0.625114	0.221873	Q96S52	GPI transamidase component PIG-S OS=Homo sapiens OX=9606 GN=PIGS PE=1 SV=3	25.9297	26.0826	25.7532	25.8948	26.2146	26.3217
1294	1.7699	0.481477	Q01130	Serine/arginine-rich splicing factor 2 OS=Homo sapiens OX=9606 GN=SRSF2 PE=1 SV=4	28.3369	28.6737	28.5924	29.1154	29.0468	28.8852
1295	2.23278	-0.658966	J3KQ48	Peptidyl-tRNA hydrolase 2, mitochondrial OS=Homo sapiens OX=9606 GN=PTRH2 PE=1 SV=1	25.1355	25.4685	25.1446	24.6087	24.6772	24.4859
1296	0.059717	0.0993951	Q15397	Pumilio homolog 3 OS=Homo sapiens OX=9606 GN=PUM3 PE=1 SV=3	25.0379	25.7555	24.2795	25.4539	25.5678	24.3494
1297	0.371502	0.319557	P62879	Guanine nucleotide-binding protein G(I)/G(S)/G(T) subunit beta-2 OS=Homo sapiens OX=9606 GN=GNB2 PE=1 SV=3	26.549	27.0572	25.8615	26.818	26.9746	26.6338
1298	0.307102	0.194927	Q8N1G4	Leucine-rich repeat-containing protein 47 OS=Homo sapiens OX=9606 GN=LRRC47 PE=1 SV=1	26.5375	27.1518	27.1811	26.8524	27.2631	27.3398
1299	0.122017	0.070865	B4E0Y9	Serine/threonine-protein kinase 26 OS=Homo sapiens OX=9606 GN=STK26 PE=1 SV=1	26.2313	26.7623	26.9342	26.6851	26.7197	26.7356
1300	0.29703	0.145538	A0A024R571	EH domain-containing protein 1 OS=Homo sapiens OX=9606 GN=EHD1 PE=1 SV=1	25.4731	25.8747	25.2946	25.8674	25.692	25.5196
1301	0.0369973	-0.0606263	P53701	Cytochrome c-type heme lyase OS=Homo sapiens OX=9606 GN=HCCS PE=1 SV=1	24.834	25.2434	25.809	24.2786	25.7091	25.7168
1302	0.241762	0.145985	Q9NZT2	Opioid growth factor receptor OS=Homo sapiens OX=9606 GN=OGFR PE=1 SV=3	24.5765	25.1644	25.2524	25.0279	25.0431	25.3602
1303	0.414811	0.531511	P55263	Adenosine kinase OS=Homo sapiens OX=9606 GN=ADK PE=1 SV=2	25.2498	26.0181	26.1924	25.4374	26.694	26.9234
1304	0.15601	-0.130493	Q14694	Ubiquitin carboxyl-terminal hydrolase 10 OS=Homo sapiens OX=9606 GN=USP10 PE=1 SV=2	25.5879	26.0288	24.977	25.3202	25.5423	25.3398
1305	1.12445	0.387844	P53999	Activated RNA polymerase II transcriptional coactivator p15 OS=Homo sapiens OX=9606 GN=SUB1 PE=1 SV=3	29.9368	30.2277	30.4118	30.4782	30.5134	30.7483
1306	0.194672	0.0750427	O95218	Zinc finger Ran-binding domain-containing protein 2 OS=Homo sapiens OX=9606 GN=ZRANB2 PE=1 SV=2	27.3258	27.7242	27.7662	27.5882	27.7421	27.7111
1307	2.82376	0.403436	Q9NR12	PDZ and LIM domain protein 7 OS=Homo sapiens OX=9606 GN=PDLIM7 PE=1 SV=1	26.1907	26.2425	26.0679	26.5646	26.5643	26.5825
1308	0.169553	0.146336	Q14141	Septin-6 OS=Homo sapiens OX=9606 GN=SEPTIN6 PE=1 SV=4	25.0521	25.3893	24.9045	25.5681	24.6763	25.5404
1309	1.03997	0.23096	Q9H6S3	Epidermal growth factor receptor kinase substrate 8-like protein 2 OS=Homo sapiens OX=9606 GN=EPS8L2 PE=1 SV=2	26.3349	26.4057	26.1544	26.6425	26.3937	26.5517
1310	0.425901	0.22676	P51572	B-cell receptor-associated protein 31 OS=Homo sapiens OX=9606 GN=BCAP31 PE=1 SV=3	29.1166	29.4726	28.786	29.5665	29.2957	29.1933
1311	0.84403	0.571351	P62244	40S ribosomal protein S15a OS=Homo sapiens OX=9606 GN=RPS15A PE=1 SV=2	28.9354	29.3921	28.3437	29.3754	29.625	29.3849
1312	0.136237	0.191835	O14929	Histone acetyltransferase type B catalytic subunit OS=Homo sapiens OX=9606 GN=HAT1 PE=1 SV=1	26.054	25.0025	24.7131	25.0927	25.1598	26.0926
1313	0.589244	0.194232	P62316	Small nuclear ribonucleoprotein Sm D2 OS=Homo sapiens OX=9606 GN=SNRPD2 PE=1 SV=1	29.7168	29.7992	29.6396	30.1899	29.806	29.7423
1314	0.450158	0.220266	O75821	Eukaryotic translation initiation factor 3 subunit G OS=Homo sapiens OX=9606 GN=EIF3G PE=1 SV=2	27.6805	27.891	28.3291	28.0115	28.297	28.253
1315	0.768076	0.405562	O75832	26S proteasome non-ATPase regulatory subunit 10 OS=Homo sapiens OX=9606 GN=PSMD10 PE=1 SV=1	25.0577	25.4282	25.7184	25.5078	25.9786	25.9345
1316	0.0128118	0.0233332	P22307	Non-specific lipid-transfer protein OS=Homo sapiens OX=9606 GN=SCP2 PE=1 SV=2	26.9723	27.9852	28.2286	26.8354	28.0982	28.3225
1317	0.0704172	-0.122757	Q9ULC4	Malignant T-cell-amplified sequence 1 OS=Homo sapiens OX=9606 GN=MCTS1 PE=1 SV=1	25.0549	26.1048	25.8542	24.5131	26.1733	25.9591
1318	0.0120523	-0.0248896	O00487	26S proteasome non-ATPase regulatory subunit 14 OS=Homo sapiens OX=9606 GN=PSMD14 PE=1 SV=1	26.2045	27.2913	26.7691	25.5306	27.4721	27.1875
1319	0.0682556	0.202104	A0A1B0GVH5	Alpha-ketoglutarate-dependent dioxygenase FTO OS=Homo sapiens OX=9606 GN=FTO PE=1 SV=1	22.827	24.8224	25.0389	22.9187	25.1238	25.2522
1320	0.444981	0.220857	Q6NZI2	Caveolae-associated protein 1 OS=Homo sapiens OX=9606 GN=CAVIN1 PE=1 SV=1	25.8887	26.3455	25.9928	26.5847	26.2823	26.0225
1321	0.0804327	-0.150277	P20674	Cytochrome c oxidase subunit 5A, mitochondrial OS=Homo sapiens OX=9606 GN=COX5A PE=1 SV=2	26.9287	28.2566	27.9624	26.528	27.9793	28.1896
1322	0.626059	-0.627047	Q9P0K7	Ankycorbin OS=Homo sapiens OX=9606 GN=RAI14 PE=1 SV=2	25.0892	25.2566	25.0783	25.1838	24.6927	23.6664
1323	0.0301694	0.0121861	Q9NY27	Serine/threonine-protein phosphatase 4 regulatory subunit 2 OS=Homo sapiens OX=9606 GN=PPP4R2 PE=1 SV=3	25.5644	25.7341	25.7923	25.5144	25.9205	25.6925
1324	0.0298577	-0.169917	P49903	Selenide, water dikinase 1 OS=Homo sapiens OX=9606 GN=SEPHS1 PE=1 SV=2	20.6656	24.2038	24.4498	20	24.1795	24.63
1325	0.34926	0.469533	P61026	Ras-related protein Rab-10 OS=Homo sapiens OX=9606 GN=RAB10 PE=1 SV=1	25.9762	26.4557	24.7875	26.7062	26.0671	25.8547
1326	0.59998	0.444963	Q13564	NEDD8-activating enzyme E1 regulatory subunit OS=Homo sapiens OX=9606 GN=NAE1 PE=1 SV=1	22.6702	23.729	23.3462	23.4604	23.8595	23.7604
1327	0.39018	0.218304	Q16222	UDP-N-acetylhexosamine pyrophosphorylase OS=Homo sapiens OX=9606 GN=UAP1 PE=1 SV=3	24.5439	25.163	24.7233	24.9832	25.304	24.798
1328	0.0495275	-0.0569248	P21964	Catechol O-methyltransferase OS=Homo sapiens OX=9606 GN=COMT PE=1 SV=2	25.6489	25.6747	24.7072	25.5341	25.5048	24.8211
1329	0.6723	0.113731	Q07960	Rho GTPase-activating protein 1 OS=Homo sapiens OX=9606 GN=ARHGAP1 PE=1 SV=1	26.3454	26.5404	26.434	26.6498	26.5405	26.4706
1330	0.336979	0.263439	Q9Y295	Developmentally-regulated GTP-binding protein 1 OS=Homo sapiens OX=9606 GN=DRG1 PE=1 SV=1	26.245	26.2454	25.386	26.5168	26.1136	26.0363
1331	0.195988	0.140354	Q9NXH9	tRNA (guanine(26)-N(2))-dimethyltransferase OS=Homo sapiens OX=9606 GN=TRMT1 PE=1 SV=1	24.8034	24.8801	24.3411	24.9744	25.0864	24.3849
1332	0.0836321	-0.075189	O96005	Cleft lip and palate transmembrane protein 1 OS=Homo sapiens OX=9606 GN=CLPTM1 PE=1 SV=1	23.713	23.7636	22.8092	23.3965	23.2133	23.4504
1333	0.267311	-0.492682	Q6IBS0	Twinfilin-2 OS=Homo sapiens OX=9606 GN=TWF2 PE=1 SV=2	23.7542	24.0999	24.735	22.3571	24.524	24.2299
1334	0.643288	1.04198	P24844	Myosin regulatory light polypeptide 9 OS=Homo sapiens OX=9606 GN=MYL9 PE=1 SV=4	21.5226	22.1918	20	22.6277	22.6087	21.604
1335	0.616071	0.220163	O95400	CD2 antigen cytoplasmic tail-binding protein 2 OS=Homo sapiens OX=9606 GN=CD2BP2 PE=1 SV=1	24.2466	24.7585	24.4962	24.6931	24.6285	24.8402
1336	1.35376	0.505533	Q9UKF6	Cleavage and polyadenylation specificity factor subunit 3 OS=Homo sapiens OX=9606 GN=CPSF3 PE=1 SV=1	24.0494	24.1422	23.7862	24.7256	24.5203	24.2484
1337	0.418686	0.142059	P13073	Cytochrome c oxidase subunit 4 isoform 1, mitochondrial OS=Homo sapiens OX=9606 GN=COX4I1 PE=1 SV=1	29.5941	29.6456	29.4719	29.9803	29.5477	29.6098
1338	0.0979395	0.113496	Q86U42	Polyadenylate-binding protein 2 OS=Homo sapiens OX=9606 GN=PABPN1 PE=1 SV=3	25.8499	25.6016	24.9507	26.1841	25.1102	25.4484
1339	0.0978152	-0.372503	P62873	Guanine nucleotide-binding protein G(I)/G(S)/G(T) subunit beta-1 OS=Homo sapiens OX=9606 GN=GNB1 PE=1 SV=3	23.3503	21.8894	21.0512	24.0007	20	21.1727
1340	0.00772057	0.00384649	P0C0S5	Histone H2A.Z OS=Homo sapiens OX=9606 GN=H2AFZ PE=1 SV=2	29.2616	29.6212	29.7881	29.5879	29.461	29.6336
1341	2.10729	0.618453	O75027	ATP-binding cassette sub-family B member 7, mitochondrial OS=Homo sapiens OX=9606 GN=ABCB7 PE=1 SV=2	27.1243	26.7867	27.0058	27.6484	27.6851	27.4387
1342	0.0911035	-0.19154	Q7L5N1	COP9 signalosome complex subunit 6 OS=Homo sapiens OX=9606 GN=COPS6 PE=1 SV=1	24.6627	25.416	25.1759	23.6701	26.1473	24.8627
1343	0.261008	0.116347	Q8NHH9	Atlastin-2 OS=Homo sapiens OX=9606 GN=ATL2 PE=1 SV=2	25.5237	25.8854	25.5636	26.0455	25.6343	25.6418
1344	0.701048	0.337453	P62269	40S ribosomal protein S18 OS=Homo sapiens OX=9606 GN=RPS18 PE=1 SV=3	29.8171	30.4041	30.0382	30.1718	30.645	30.455
1345	0.161827	-0.210009	Q96K76	Ubiquitin carboxyl-terminal hydrolase 47 OS=Homo sapiens OX=9606 GN=USP47 PE=1 SV=3	26.4351	26.8442	27.4597	25.9391	26.9853	27.1845
1346	0.161571	0.0740261	O60885	Bromodomain-containing protein 4 OS=Homo sapiens OX=9606 GN=BRD4 PE=1 SV=2	25.5666	25.426	25.4832	25.8981	25.4341	25.3657
1347	0.111661	-0.286369	P40121	Macrophage-capping protein OS=Homo sapiens OX=9606 GN=CAPG PE=1 SV=2	26.8259	27.3398	27.845	25.2961	27.7824	28.0731
1348	0.411882	0.19084	P41227	N-alpha-acetyltransferase 10 OS=Homo sapiens OX=9606 GN=NAA10 PE=1 SV=1	26.9793	27.1363	26.5617	26.9018	27.2328	27.1152
1349	0.183655	0.125129	P47755	F-actin-capping protein subunit alpha-2 OS=Homo sapiens OX=9606 GN=CAPZA2 PE=1 SV=3	26.0004	26.4796	25.8856	26.4673	26.3952	25.8786
1350	0.217241	0.249262	M0R2B7	DNA polymerase OS=Homo sapiens OX=9606 GN=POLD1 PE=1 SV=1	26.8494	26.9168	28.0942	27.1776	27.608	27.8226
1351	0.195512	0.42165	Q02388	Collagen alpha-1(VII) chain OS=Homo sapiens OX=9606 GN=COL7A1 PE=1 SV=2	23.9885	22.1289	24.827	23.7996	23.8941	24.5157
1352	0.127508	0.0907091	P46977	Dolichyl-diphosphooligosaccharide--protein glycosyltransferase subunit STT3A OS=Homo sapiens OX=9606 GN=STT3A PE=1 SV=2	29.7191	29.4747	29.8114	29.3729	29.7032	30.2013
1353	0.133482	-0.304166	Q13868	Exosome complex component RRP4 OS=Homo sapiens OX=9606 GN=EXOSC2 PE=1 SV=2	24.2951	25.868	25.7693	23.7158	25.9479	25.3562
1354	0.674135	0.339595	A0A087WYT3	Prostaglandin E synthase 3 OS=Homo sapiens OX=9606 GN=PTGES3 PE=1 SV=1	28.7264	29.036	29.2119	28.9747	29.4734	29.545
1355	0.712227	0.233931	P12081	Histidine--tRNA ligase, cytoplasmic OS=Homo sapiens OX=9606 GN=HARS PE=1 SV=2	27.4856	27.8592	27.4143	27.9306	27.8011	27.7291
1356	0.182428	0.181911	P25788	Proteasome subunit alpha type-3 OS=Homo sapiens OX=9606 GN=PSMA3 PE=1 SV=2	27.9371	28.7476	28.436	27.9634	28.9045	28.7986
1357	0.982464	0.178366	O14828	Secretory carrier-associated membrane protein 3 OS=Homo sapiens OX=9606 GN=SCAMP3 PE=1 SV=3	27.3244	27.4289	27.3184	27.4399	27.4786	27.6883
1358	0.572896	0.267867	Q14244	Ensconsin OS=Homo sapiens OX=9606 GN=MAP7 PE=1 SV=1	26.7014	26.7635	27.2402	27.244	26.9354	27.3293
1359	0.792941	0.38711	P08648	Integrin alpha-5 OS=Homo sapiens OX=9606 GN=ITGA5 PE=1 SV=2	24.8495	24.739	25.1458	25.067	25.1535	25.6751
1360	0.0157867	0.0276508	P28838	Cytosol aminopeptidase OS=Homo sapiens OX=9606 GN=LAP3 PE=1 SV=3	25.0523	25.9337	25.4743	24.4819	26.1636	25.8977
1361	0.417451	0.349469	Q15363	Transmembrane emp24 domain-containing protein 2 OS=Homo sapiens OX=9606 GN=TMED2 PE=1 SV=1	27.2292	27.5475	26.4837	27.7263	27.4328	27.1498
1362	0.323908	0.260014	P20340	Ras-related protein Rab-6A OS=Homo sapiens OX=9606 GN=RAB6A PE=1 SV=3	27.089	27.4321	26.6549	27.8007	27.0842	27.0711
1363	0.132164	-0.135591	Q00653	Nuclear factor NF-kappa-B p100 subunit OS=Homo sapiens OX=9606 GN=NFKB2 PE=1 SV=4	25.0535	25.1237	25.389	25.2721	24.3435	25.5439
1364	0.372562	-0.135517	P10909	Clusterin OS=Homo sapiens OX=9606 GN=CLU PE=1 SV=1	24.6615	24.9812	25.0109	24.5524	24.9032	24.7914
1365	0.758914	0.289323	Q15631	Translin OS=Homo sapiens OX=9606 GN=TSN PE=1 SV=1	27.6029	27.7858	27.2642	27.9683	27.8758	27.6769
1366	0.0663081	0.103711	Q9BUP3	Oxidoreductase HTATIP2 OS=Homo sapiens OX=9606 GN=HTATIP2 PE=1 SV=2	26.266	27.0677	26.5739	25.7806	27.4152	27.023
1367	0.224426	-0.346065	Q96EE3	Nucleoporin SEH1 OS=Homo sapiens OX=9606 GN=SEH1L PE=1 SV=3	25.1946	25.1807	24.5897	25.5007	24.8589	23.5673
1368	0.243426	0.445491	O95163	Elongator complex protein 1 OS=Homo sapiens OX=9606 GN=ELP1 PE=1 SV=3	24.2454	24.1632	22.2199	24.4497	24.0618	23.4535
1369	0.605526	0.334628	P99999	Cytochrome c OS=Homo sapiens OX=9606 GN=CYCS PE=1 SV=2	29.0699	29.704	29.2271	29.72	29.9125	29.3724
1370	0.357681	0.123227	P26583	High mobility group protein B2 OS=Homo sapiens OX=9606 GN=HMGB2 PE=1 SV=2	28.0006	28.0396	28.3168	28.4214	28.0635	28.2418
1371	0.134365	0.171017	P55957	BH3-interacting domain death agonist OS=Homo sapiens OX=9606 GN=BID PE=1 SV=1	25.1655	25.3506	24.2698	24.5218	25.6636	25.1135
1372	0.338053	-0.550483	Q9H488	GDP-fucose protein O-fucosyltransferase 1 OS=Homo sapiens OX=9606 GN=POFUT1 PE=1 SV=1	25.0587	25.8978	26.0704	23.9337	25.7236	25.7182
1373	0.473662	-0.192423	P05534	HLA class I histocompatibility antigen, A-24 alpha chain OS=Homo sapiens OX=9606 GN=HLA-A PE=1 SV=2	24.3391	24.6432	24.7453	24.419	24.1478	24.5835
1374	0.651899	0.169182	P62829	60S ribosomal protein L23 OS=Homo sapiens OX=9606 GN=RPL23 PE=1 SV=1	29.5803	29.7987	29.7076	30.0075	29.9116	29.675
1375	0.89882	0.306373	Q9UKN8	General transcription factor 3C polypeptide 4 OS=Homo sapiens OX=9606 GN=GTF3C4 PE=1 SV=2	25.0186	25.1399	24.9055	25.5733	25.3348	25.0751
1376	1.23234	0.231496	J3KPP4	Cisplatin resistance-associated overexpressed protein, isoform CRA_b OS=Homo sapiens OX=9606 GN=LUC7L3 PE=1 SV=1	27.3308	27.3082	27.372	27.7059	27.5901	27.4095
1377	0.278534	-0.167013	O43823	A-kinase anchor protein 8 OS=Homo sapiens OX=9606 GN=AKAP8 PE=1 SV=1	25.0007	25.5091	25.4484	24.7923	25.3266	25.3383
1378	0.794681	0.383695	P21291	Cysteine and glycine-rich protein 1 OS=Homo sapiens OX=9606 GN=CSRP1 PE=1 SV=3	28.5725	28.7058	29.2514	29.0645	29.3059	29.3104
1379	0.0679284	0.100889	Q9Y2Q3	Glutathione S-transferase kappa 1 OS=Homo sapiens OX=9606 GN=GSTK1 PE=1 SV=3	25.4387	26.4064	26.1197	25.227	26.4756	26.5648
1380	0.272462	0.260396	A0A1B0GTU4	Paxillin OS=Homo sapiens OX=9606 GN=PXN PE=1 SV=1	24.7371	25.2759	25.8083	25.1574	25.9394	25.5057
1381	0.0671505	0.04842	Q9UPT8	Zinc finger CCCH domain-containing protein 4 OS=Homo sapiens OX=9606 GN=ZC3H4 PE=1 SV=3	23.8452	23.8026	24.5562	24.0006	24.1983	24.1503
1382	0.355381	0.253492	Q13206	Probable ATP-dependent RNA helicase DDX10 OS=Homo sapiens OX=9606 GN=DDX10 PE=1 SV=2	24.5049	25.1329	24.254	25.086	24.9526	24.6137
1383	0.142141	0.190585	P43897	Elongation factor Ts, mitochondrial OS=Homo sapiens OX=9606 GN=TSFM PE=1 SV=2	25.7819	27.0274	26.9459	26.2176	27.2029	26.9065
1384	0.223888	-0.119811	Q13555	Calcium/calmodulin-dependent protein kinase type II subunit gamma OS=Homo sapiens OX=9606 GN=CAMK2G PE=1 SV=4	25.6593	25.8986	25.6112	25.9579	25.3118	25.5399
1385	0.0685311	-0.109624	Q9HAV7	GrpE protein homolog 1, mitochondrial OS=Homo sapiens OX=9606 GN=GRPEL1 PE=1 SV=2	26.8108	27.6694	27.3235	26.1885	27.8546	27.4317
1386	0.204622	0.157357	P28072	Proteasome subunit beta type-6 OS=Homo sapiens OX=9606 GN=PSMB6 PE=1 SV=4	27.6475	28.0718	28.0562	27.5652	28.4188	28.2636
1387	0.139622	0.157829	Q8WWY3	U4/U6 small nuclear ribonucleoprotein Prp31 OS=Homo sapiens OX=9606 GN=PRPF31 PE=1 SV=2	24.551	25.1445	24.8707	25.3804	25.4088	24.2505
1388	0.00434279	-0.00172869	Q96KA5	Cleft lip and palate transmembrane protein 1-like protein OS=Homo sapiens OX=9606 GN=CLPTM1L PE=1 SV=1	24.7916	24.8897	24.5711	24.9142	24.7285	24.6045
1389	1.99313	0.487663	A0A1W2PPZ5	Transcription elongation factor A protein 1 OS=Homo sapiens OX=9606 GN=TCEA1 PE=1 SV=1	26.5035	26.7094	26.6196	27.2745	27.0025	27.0184
1390	0.497288	0.601589	Q8TAT6	Nuclear protein localization protein 4 homolog OS=Homo sapiens OX=9606 GN=NPLOC4 PE=1 SV=3	26.9774	26.7859	27.5422	26.7715	27.9947	28.3442
1391	0.964373	0.217106	Q99543	DnaJ homolog subfamily C member 2 OS=Homo sapiens OX=9606 GN=DNAJC2 PE=1 SV=4	25.3631	25.5354	25.3785	25.633	25.4922	25.8032
1392	0.251356	0.125254	Q00325	Phosphate carrier protein, mitochondrial OS=Homo sapiens OX=9606 GN=SLC25A3 PE=1 SV=2	30.0944	30.1461	29.7446	30.4231	29.995	29.9428
1393	0.406727	0.190098	Q8ND56	Protein LSM14 homolog A OS=Homo sapiens OX=9606 GN=LSM14A PE=1 SV=3	26.8991	27.1318	26.8735	27.512	27.0431	26.9196
1394	0.451292	1.17934	E9PK06	Elongation factor 1-delta (Fragment) OS=Homo sapiens OX=9606 GN=EEF1D PE=1 SV=8	20	22.9202	23.6142	23.2899	23.7327	23.0499
1395	0.109034	-0.0557963	Q8WXI9	Transcriptional repressor p66-beta OS=Homo sapiens OX=9606 GN=GATAD2B PE=1 SV=1	25.9365	26.1971	26.0575	26.2108	25.6724	26.1405
1396	0.386548	0.121626	P49589	Cysteine--tRNA ligase, cytoplasmic OS=Homo sapiens OX=9606 GN=CARS PE=1 SV=3	26.3862	26.5787	26.523	26.7638	26.7083	26.3807
1397	0.593886	0.423978	Q13098	COP9 signalosome complex subunit 1 OS=Homo sapiens OX=9606 GN=GPS1 PE=1 SV=4	26.5012	26.4326	25.5676	26.7743	26.5979	26.4012
1398	0.327892	0.251996	P10155	60 kDa SS-A/Ro ribonucleoprotein OS=Homo sapiens OX=9606 GN=RO60 PE=1 SV=2	24.97	25.6853	25.9836	25.751	25.9857	25.6582
1399	0.323104	0.156703	Q13823	Nucleolar GTP-binding protein 2 OS=Homo sapiens OX=9606 GN=GNL2 PE=1 SV=1	27.1246	27.5354	27.5161	27.7808	27.5901	27.2753
1400	0.00534158	-0.0100161	G5E9Z2	Cisplatin resistance related protein CRR9p, isoform CRA_c OS=Homo sapiens OX=9606 GN=CLPTM1L PE=1 SV=1	23.423	23.4584	22.3427	23.9883	22.9043	22.3014
1401	0.25819	0.158342	Q04323	UBX domain-containing protein 1 OS=Homo sapiens OX=9606 GN=UBXN1 PE=1 SV=2	25.3544	25.8474	26.0798	25.6854	26.0117	26.0596
1402	0.511843	0.430375	P46459	Vesicle-fusing ATPase OS=Homo sapiens OX=9606 GN=NSF PE=1 SV=3	25.4327	25.8289	24.6719	25.8741	25.8954	25.4551
1403	0.0742535	0.244744	P61457	Pterin-4-alpha-carbinolamine dehydratase OS=Homo sapiens OX=9606 GN=PCBD1 PE=1 SV=2	26.84	27.3005	26.7028	24.9114	28.203	28.4631
1404	0.160747	-0.112498	Q96ST3	Paired amphipathic helix protein Sin3a OS=Homo sapiens OX=9606 GN=SIN3A PE=1 SV=2	24.0984	24.424	24.0191	24.5232	23.9164	23.7645
1405	0.521504	-0.567665	Q9UNX4	WD repeat-containing protein 3 OS=Homo sapiens OX=9606 GN=WDR3 PE=1 SV=1	25.7093	25.7937	25.1468	25.565	25.2458	24.136
1406	0.577725	0.339137	O00767	Acyl-CoA desaturase OS=Homo sapiens OX=9606 GN=SCD PE=1 SV=2	27.068	26.9546	26.2802	27.2344	27.1503	26.9355
1407	0.459571	0.29752	P19623	Spermidine synthase OS=Homo sapiens OX=9606 GN=SRM PE=1 SV=1	27.1148	27.6041	26.8088	27.2921	27.7849	27.3434
1408	0.0661617	-0.0520433	Q7L2J0	7SK snRNA methylphosphate capping enzyme OS=Homo sapiens OX=9606 GN=MEPCE PE=1 SV=1	23.7544	24.4577	23.8675	23.6426	24.1234	24.1574
1409	0.434914	0.240866	C9JME2	FERM, ARHGEF and pleckstrin domain-containing protein 1 OS=Homo sapiens OX=9606 GN=FARP1 PE=1 SV=2	23.8907	24.5838	24.3171	24.2751	24.5355	24.7035
1410	0.409763	-0.399783	A0A494C0Y9	Constitutive coactivator of PPAR-gamma-like protein 1 (Fragment) OS=Homo sapiens OX=9606 GN=FAM120A PE=1 SV=1	21.8411	22.2055	21.6509	21.9594	21.7956	20.7431
1411	0.291445	0.221184	P41236	Protein phosphatase inhibitor 2 OS=Homo sapiens OX=9606 GN=PPP1R2 PE=1 SV=2	26.4152	26.9275	26.5678	26.3246	27.1075	27.1419
1412	0.0559846	0.0425695	O00592	Podocalyxin OS=Homo sapiens OX=9606 GN=PODXL PE=1 SV=2	28.0984	28.2965	27.7727	28.4703	28.0946	27.7304
1413	0.186974	-0.251846	Q92466	DNA damage-binding protein 2 OS=Homo sapiens OX=9606 GN=DDB2 PE=1 SV=1	23.8816	24.7364	25.3807	23.8622	24.6789	24.7021
1414	1.18149	0.391214	Q15056	Eukaryotic translation initiation factor 4H OS=Homo sapiens OX=9606 GN=EIF4H PE=1 SV=5	28.0463	28.1511	27.688	28.4792	28.3321	28.2477
1415	0.0351883	-0.062453	Q4V321	G antigen 13 OS=Homo sapiens OX=9606 GN=GAGE13 PE=3 SV=2	28.7551	28.9209	28.2633	27.4571	29.0363	29.2585
1416	0.576983	0.322908	Q9NUQ9	Protein FAM49B OS=Homo sapiens OX=9606 GN=FAM49B PE=1 SV=1	25.7651	25.8518	25.1036	25.9986	25.9505	25.7401
1417	1.69827	0.268254	Q8WW12	PEST proteolytic signal-containing nuclear protein OS=Homo sapiens OX=9606 GN=PCNP PE=1 SV=2	26.6497	26.5176	26.7353	26.8502	26.8924	26.9648
1418	0.156923	-0.190888	P11047	Laminin subunit gamma-1 OS=Homo sapiens OX=9606 GN=LAMC1 PE=1 SV=3	24.6035	25.7369	25.4202	24.5236	25.5827	25.0816
1419	0.117047	0.153266	Q00688	Peptidyl-prolyl cis-trans isomerase FKBP3 OS=Homo sapiens OX=9606 GN=FKBP3 PE=1 SV=1	26.9542	27.9524	28.0268	27.2051	27.8521	28.3361
1420	0.203328	-0.368255	P0C7P4	Putative cytochrome b-c1 complex subunit Rieske-like protein 1 OS=Homo sapiens OX=9606 GN=UQCRFS1P1 PE=5 SV=1	24.8488	23.917	23.7736	25.02	23.3787	23.036
1421	0.0982409	0.153044	Q8NE86	Calcium uniporter protein, mitochondrial OS=Homo sapiens OX=9606 GN=MCU PE=1 SV=1	25.2532	25.1928	24.1638	25.8664	24.7642	24.4383
1422	0.045057	0.0646013	P15374	Ubiquitin carboxyl-terminal hydrolase isozyme L3 OS=Homo sapiens OX=9606 GN=UCHL3 PE=1 SV=1	24.9898	25.5951	25.6622	24.5989	25.9331	25.9089
1423	0.0895737	0.111137	Q9H910	Jupiter microtubule associated homolog 2 OS=Homo sapiens OX=9606 GN=JPT2 PE=1 SV=1	27.0039	26.629	25.8405	27.1584	26.3196	26.3288
1424	0.318226	0.49335	Q9BRQ8	Apoptosis-inducing factor 2 OS=Homo sapiens OX=9606 GN=AIFM2 PE=1 SV=1	25.9733	25.9857	24.2878	26.4861	25.5435	25.6973
1425	0.210952	0.139594	Q92522	Histone H1x OS=Homo sapiens OX=9606 GN=H1FX PE=1 SV=1	26.9639	27.4522	27.847	27.5202	27.5587	27.6031
1426	0.10405	-0.171996	P41743	Protein kinase C iota type OS=Homo sapiens OX=9606 GN=PRKCI PE=1 SV=2	23.732	24.0181	22.4779	23.5236	23.6688	22.5197
1427	0.530309	-0.46099	Q14676	Mediator of DNA damage checkpoint protein 1 OS=Homo sapiens OX=9606 GN=MDC1 PE=1 SV=3	23.5152	22.6236	23.6028	23.2162	22.6576	22.4849
1428	0.0480072	0.0630913	Q9BRJ6	Uncharacterized protein C7orf50 OS=Homo sapiens OX=9606 GN=C7orf50 PE=1 SV=1	25.8755	26.8473	26.7327	25.9338	27.0632	26.6478
1429	0.168164	0.128773	O15230	Laminin subunit alpha-5 OS=Homo sapiens OX=9606 GN=LAMA5 PE=1 SV=8	23.9837	24.742	24.8733	24.5391	24.6299	24.8162
1430	1.04846	0.312408	P46778	60S ribosomal protein L21 OS=Homo sapiens OX=9606 GN=RPL21 PE=1 SV=2	29.6661	30.0034	29.7596	30.3162	30.0394	30.0107
1431	0.102983	-0.029096	P11233	Ras-related protein Ral-A OS=Homo sapiens OX=9606 GN=RALA PE=1 SV=1	27.3837	27.6612	27.4925	27.6004	27.3907	27.4591
1432	0.122635	0.0558325	Q9H3N1	Thioredoxin-related transmembrane protein 1 OS=Homo sapiens OX=9606 GN=TMX1 PE=1 SV=1	26.9228	27.1363	26.7418	27.2273	26.9104	26.8307
1433	0.0244703	-0.0360769	Q8IYB8	ATP-dependent RNA helicase SUPV3L1, mitochondrial OS=Homo sapiens OX=9606 GN=SUPV3L1 PE=1 SV=1	25.3574	25.8092	24.4065	25.6509	25.0885	24.7255
1434	0.243234	0.0892887	Q96A26	Protein FAM162A OS=Homo sapiens OX=9606 GN=FAM162A PE=1 SV=2	28.4283	28.4441	28.3303	28.7594	28.2859	28.4253
1435	0.270415	-0.346343	Q96HE7	ERO1-like protein alpha OS=Homo sapiens OX=9606 GN=ERO1A PE=1 SV=2	25.683	26.0409	25.7981	26.3794	25.4618	24.6416
1436	0.256399	-0.0796432	Q14203	Dynactin subunit 1 OS=Homo sapiens OX=9606 GN=DCTN1 PE=1 SV=3	24.5166	24.5439	24.177	24.3662	24.2601	24.3723
1437	0.506361	-0.341215	Q10570	Cleavage and polyadenylation specificity factor subunit 1 OS=Homo sapiens OX=9606 GN=CPSF1 PE=1 SV=2	24.2548	24.9632	24.2412	23.89	24.4765	24.069
1438	0.0254187	-0.0339966	P37198	Nuclear pore glycoprotein p62 OS=Homo sapiens OX=9606 GN=NUP62 PE=1 SV=3	24.6536	25.3302	24.5876	24.6281	25.5568	24.2846
1439	0.578258	0.161298	P19388	DNA-directed RNA polymerases I, II, and III subunit RPABC1 OS=Homo sapiens OX=9606 GN=POLR2E PE=1 SV=4	27.5736	27.9664	27.6725	27.8526	27.8672	27.9766
1440	0.0691127	-0.131163	Q6RFH5	WD repeat-containing protein 74 OS=Homo sapiens OX=9606 GN=WDR74 PE=1 SV=1	24.4755	25.6521	25.6813	24.1147	25.8962	25.4045
1441	0.0893738	-0.204268	Q9BQA1	Methylosome protein 50 OS=Homo sapiens OX=9606 GN=WDR77 PE=1 SV=1	25.3641	26.335	25.7098	24.0939	26.5574	26.1447
1442	0.668858	0.414146	P09525	Annexin A4 OS=Homo sapiens OX=9606 GN=ANXA4 PE=1 SV=4	26.1275	25.9614	26.3175	26.2988	26.2779	27.0721
1443	0.0277144	0.0754852	O15269	Serine palmitoyltransferase 1 OS=Homo sapiens OX=9606 GN=SPTLC1 PE=1 SV=1	24.3315	24.9024	22.3281	24.8106	23.8031	23.1747
1444	1.56819	0.465137	A8MUS3	60S ribosomal protein L23a OS=Homo sapiens OX=9606 GN=RPL23A PE=1 SV=1	29.6776	29.8989	29.5254	30.3274	30.0539	30.116
1445	0.434856	-0.247476	Q9UKL0	REST corepressor 1 OS=Homo sapiens OX=9606 GN=RCOR1 PE=1 SV=2	25.2164	25.8795	25.2961	25.2069	25.4384	25.0043
1446	0.846779	0.274231	P62249	40S ribosomal protein S16 OS=Homo sapiens OX=9606 GN=RPS16 PE=1 SV=2	29.5122	29.9228	29.5578	29.951	30.063	29.8016
1447	0.269188	-1.40193	Q9BYJ9	YTH domain-containing family protein 1 OS=Homo sapiens OX=9606 GN=YTHDF1 PE=1 SV=1	21.6515	22.6529	17.7969	18.2616	22.1944	17.4396
1448	0.113122	-0.0768916	Q5T1Z8	Pumilio homolog 1 OS=Homo sapiens OX=9606 GN=PUM1 PE=1 SV=1	24.9389	25.2953	24.7202	25.2532	24.8279	24.6425
1449	0.263176	0.219019	P36542	ATP synthase subunit gamma, mitochondrial OS=Homo sapiens OX=9606 GN=ATP5F1C PE=1 SV=1	27.275	27.56	26.4836	27.4339	27.375	27.1667
1450	0.580143	0.577519	A0A0S2Z4G6	Tropomyosin 1 (Alpha), isoform CRA_o (Fragment) OS=Homo sapiens OX=9606 GN=TPM1 PE=1 SV=1	23.5154	24.5354	23.9684	23.9341	24.7963	25.0214
1451	0.032585	0.0415611	Q5VT52	Regulation of nuclear pre-mRNA domain-containing protein 2 OS=Homo sapiens OX=9606 GN=RPRD2 PE=1 SV=1	23.9488	24.124	24.2424	24.6174	23.3049	24.5177
1452	0.800668	0.2689	G3V5Z7	Proteasome subunit alpha type OS=Homo sapiens OX=9606 GN=PSMA6 PE=1 SV=1	28.0508	28.5323	28.4019	28.4838	28.6292	28.6787
1453	0.28971	-1.07548	Q9ULW0	Targeting protein for Xklp2 OS=Homo sapiens OX=9606 GN=TPX2 PE=1 SV=2	24.686	22.9555	22.8003	25.0689	21.655	20.4913
1454	0.431182	-0.916057	Q99715	Collagen alpha-1(XII) chain OS=Homo sapiens OX=9606 GN=COL12A1 PE=1 SV=2	23.9633	23.5885	23.5302	24.563	22.0678	21.7031
1455	0.543093	0.120314	Q14966	Zinc finger protein 638 OS=Homo sapiens OX=9606 GN=ZNF638 PE=1 SV=2	24.2007	24.1236	23.9282	24.1457	24.1537	24.314
1456	0.0115444	-0.0232366	P32119	Peroxiredoxin-2 OS=Homo sapiens OX=9606 GN=PRDX2 PE=1 SV=5	27.1754	27.9002	27.9984	26.4561	28.1339	28.4144
1457	1.25307	0.233984	Q96CT7	Coiled-coil domain-containing protein 124 OS=Homo sapiens OX=9606 GN=CCDC124 PE=1 SV=1	26.4911	26.524	26.3631	26.8267	26.5768	26.6767
1458	0.122694	0.126623	Q8WXF1	Paraspeckle component 1 OS=Homo sapiens OX=9606 GN=PSPC1 PE=1 SV=1	24.8489	24.7733	25.5894	25.3232	24.6745	25.5938
1459	0.0573276	0.28812	A0A0G2JPP5	Protein scribble homolog OS=Homo sapiens OX=9606 GN=SCRIB PE=1 SV=1	21.84	20.7696	17.8217	22.1455	21.1638	17.9864
1460	0.648966	-0.433747	F6VRR5	Polymerase delta-interacting protein 3 OS=Homo sapiens OX=9606 GN=POLDIP3 PE=1 SV=1	25.5858	25.4847	24.9272	24.936	25.2635	24.4968
1461	0.630363	0.42719	P31350	Ribonucleoside-diphosphate reductase subunit M2 OS=Homo sapiens OX=9606 GN=RRM2 PE=1 SV=1	25.2942	24.8731	25.3148	26.1179	25.4043	25.2414
1462	0.163059	-0.264772	Q14739	Delta(14)-sterol reductase LBR OS=Homo sapiens OX=9606 GN=LBR PE=1 SV=2	26.5909	26.9231	25.7218	27.0404	26.069	25.3321
1463	0.314094	-0.249975	Q92820	Gamma-glutamyl hydrolase OS=Homo sapiens OX=9606 GN=GGH PE=1 SV=2	27.298	27.0586	27.5833	26.6085	26.9851	27.5964
1464	0.35944	-0.0839659	Q3ZCQ8	Mitochondrial import inner membrane translocase subunit TIM50 OS=Homo sapiens OX=9606 GN=TIMM50 PE=1 SV=2	27.7198	27.7236	27.8676	27.6679	27.8407	27.5504
1465	0.122289	-0.437517	O43809	Cleavage and polyadenylation specificity factor subunit 5 OS=Homo sapiens OX=9606 GN=NUDT21 PE=1 SV=1	26.174	27.553	27.675	24.2669	27.8813	27.9412
1466	0.0442832	0.026027	Q5JWF2	Guanine nucleotide-binding protein G(s) subunit alpha isoforms XLas OS=Homo sapiens OX=9606 GN=GNAS PE=1 SV=2	26.2641	26.6889	26.0648	26.4673	26.4209	26.2076
1467	1.08945	0.219378	Q9H444	Charged multivesicular body protein 4b OS=Homo sapiens OX=9606 GN=CHMP4B PE=1 SV=1	27.8405	28.1447	28.0401	28.1738	28.2263	28.2833
1468	0.904378	0.233147	Q9Y2Z4	Tyrosine--tRNA ligase, mitochondrial OS=Homo sapiens OX=9606 GN=YARS2 PE=1 SV=2	28.5817	28.7615	28.3613	28.8668	28.7711	28.766
1469	2.56558	0.582848	Q969S3	Zinc finger protein 622 OS=Homo sapiens OX=9606 GN=ZNF622 PE=1 SV=1	24.9744	25.1917	24.9127	25.6009	25.6558	25.5707
1470	0.446574	0.219843	B5ME97	Septin 10, isoform CRA_c OS=Homo sapiens OX=9606 GN=SEPTIN10 PE=1 SV=2	24.5777	24.8797	24.4238	25.1397	24.8283	24.5728
1471	1.06965	0.64548	O00625	Pirin OS=Homo sapiens OX=9606 GN=PIR PE=1 SV=1	26.7064	26.7474	27.3037	27.1852	27.6059	27.9028
1472	0.151007	0.237817	Q00796	Sorbitol dehydrogenase OS=Homo sapiens OX=9606 GN=SORD PE=1 SV=4	26.0893	27.1599	26.8667	25.9609	27.5083	27.3602
1473	0.0742315	-0.408092	Q96GK7	Fumarylacetoacetate hydrolase domain-containing protein 2A OS=Homo sapiens OX=9606 GN=FAHD2A PE=1 SV=1	21.7299	23.9011	25.3259	20	24.807	24.9255
1474	0.273828	0.255745	Q9GZZ1	N-alpha-acetyltransferase 50 OS=Homo sapiens OX=9606 GN=NAA50 PE=1 SV=1	25.823	26.3626	26.5713	25.9076	26.848	26.7684
1475	0.626041	0.240382	O75489	NADH dehydrogenase [ubiquinone] iron-sulfur protein 3, mitochondrial OS=Homo sapiens OX=9606 GN=NDUFS3 PE=1 SV=1	26.397	26.9884	26.6699	26.886	26.9738	26.9166
1476	0.126358	0.118688	Q15418	Ribosomal protein S6 kinase alpha-1 OS=Homo sapiens OX=9606 GN=RPS6KA1 PE=1 SV=2	24.099	24.5382	25.1097	24.5238	24.5159	25.0633
1477	0.0641049	0.124275	O75494	Serine/arginine-rich splicing factor 10 OS=Homo sapiens OX=9606 GN=SRSF10 PE=1 SV=1	25.5646	26.7484	26.8778	25.4628	27.0768	27.024
1478	0.890845	0.474046	P01111	GTPase NRas OS=Homo sapiens OX=9606 GN=NRAS PE=1 SV=1	24.9258	25.6357	25.3418	25.5437	26.0218	25.7599
1479	0.0289718	0.061896	A0A0A0MTI5	Acyl-CoA-binding protein OS=Homo sapiens OX=9606 GN=DBI PE=1 SV=1	27.345	27.6814	27.7038	26.2453	28.1091	28.5615
1480	0.916753	0.313985	Q16513	Serine/threonine-protein kinase N2 OS=Homo sapiens OX=9606 GN=PKN2 PE=1 SV=1	25.3412	25.3141	24.9245	25.6781	25.3997	25.4439
1481	0.151853	0.172011	P13489	Ribonuclease inhibitor OS=Homo sapiens OX=9606 GN=RNH1 PE=1 SV=2	26.6002	27.0166	26.6369	26.1209	27.3109	27.338
1482	0.334005	0.375799	P32929	Cystathionine gamma-lyase OS=Homo sapiens OX=9606 GN=CTH PE=1 SV=3	24.2834	23.9294	25.266	24.8824	24.4541	25.2696
1483	0.119531	-0.359328	P07339	Cathepsin D OS=Homo sapiens OX=9606 GN=CTSD PE=1 SV=1	25.7418	26.8193	27.6606	24.4955	27.2273	27.4209
1484	0.807501	0.838563	Q6DKJ4	Nucleoredoxin OS=Homo sapiens OX=9606 GN=NXN PE=1 SV=2	22.2399	23.627	22.4599	23.1971	23.8996	23.7457
1485	0.0688254	-0.284592	P52888	Thimet oligopeptidase OS=Homo sapiens OX=9606 GN=THOP1 PE=1 SV=2	22.4139	24.2929	23.6792	20.513	24.3701	24.6492
1486	0.74466	0.169951	Q13247	Serine/arginine-rich splicing factor 6 OS=Homo sapiens OX=9606 GN=SRSF6 PE=1 SV=2	29.1927	29.3395	29.5503	29.5564	29.529	29.5069
1487	1.20649	0.420322	J3QQ67	60S ribosomal protein L18 (Fragment) OS=Homo sapiens OX=9606 GN=RPL18 PE=1 SV=1	28.4319	28.964	28.5819	28.9988	29.1356	29.1043
1488	0.3164	-0.325945	P48729	Casein kinase I isoform alpha OS=Homo sapiens OX=9606 GN=CSNK1A1 PE=1 SV=2	25.7686	25.8775	24.9709	25.8081	25.066	24.7649
1489	0.5314	0.471517	P30566	Adenylosuccinate lyase OS=Homo sapiens OX=9606 GN=ADSL PE=1 SV=2	26.0122	26.4715	25.2818	26.7447	26.294	26.1413
1490	0.0767171	-0.303705	P17931	Galectin-3 OS=Homo sapiens OX=9606 GN=LGALS3 PE=1 SV=5	26.4208	27.7793	27.6273	24.3222	28.3131	28.281
1491	0.304246	-0.404973	Q05048	Cleavage stimulation factor subunit 1 OS=Homo sapiens OX=9606 GN=CSTF1 PE=1 SV=1	24.9696	25.0376	25.7135	23.8618	25.3476	25.2963
1492	0.224438	0.269108	Q9Y6M5	Zinc transporter 1 OS=Homo sapiens OX=9606 GN=SLC30A1 PE=1 SV=3	25.3151	25.1923	24.2149	25.7322	25.1503	24.6471
1493	0.0104103	-0.00815837	J3QK89	Calcium homeostasis endoplasmic reticulum protein OS=Homo sapiens OX=9606 GN=CHERP PE=1 SV=1	25.0884	25.6251	25.1634	24.9833	25.6531	25.2161
1494	0.0343581	0.0808932	P06396	Gelsolin OS=Homo sapiens OX=9606 GN=GSN PE=1 SV=1	24.2273	24.769	26.0852	24.0551	25.2398	26.0293
1495	0.632749	0.319254	P61758	Prefoldin subunit 3 OS=Homo sapiens OX=9606 GN=VBP1 PE=1 SV=4	26.7652	27.4083	27.1142	27.1579	27.5859	27.5018
1496	0.108008	0.267982	P21399	Cytoplasmic aconitate hydratase OS=Homo sapiens OX=9606 GN=ACO1 PE=1 SV=3	24.374	25.7804	26.1489	24.3106	26.1166	26.68
1497	0.461981	-0.309233	O75165	DnaJ homolog subfamily C member 13 OS=Homo sapiens OX=9606 GN=DNAJC13 PE=1 SV=5	23.4786	23.6849	22.9113	22.7284	23.3248	23.0938
1498	0.00741381	0.0145404	Q15427	Splicing factor 3B subunit 4 OS=Homo sapiens OX=9606 GN=SF3B4 PE=1 SV=1	25.9383	27.0837	26.9375	25.6225	27.3829	26.9978
1499	0.206543	0.216299	Q13330	Metastasis-associated protein MTA1 OS=Homo sapiens OX=9606 GN=MTA1 PE=1 SV=2	23.7209	24.5543	23.8242	24.6019	24.5117	23.6347
1500	0.0446522	0.0351804	Q9NQZ2	Something about silencing protein 10 OS=Homo sapiens OX=9606 GN=UTP3 PE=1 SV=1	23.9469	24.6341	23.9675	24.3922	24.335	23.9268
1501	0.195503	0.0907021	P68431	Histone H3.1 OS=Homo sapiens OX=9606 GN=HIST1H3A PE=1 SV=2	32.3902	32.812	32.9878	32.8227	32.7894	32.85
1502	0.182513	0.204578	Q15369	Elongin-C OS=Homo sapiens OX=9606 GN=ELOC PE=1 SV=1	26.6597	27.2749	27.3157	26.5484	27.6981	27.6175
1503	0.143783	0.252061	P63167	Dynein light chain 1, cytoplasmic OS=Homo sapiens OX=9606 GN=DYNLL1 PE=1 SV=1	26.2508	25.6549	24.6862	26.7042	25.2259	25.418
1504	0.521238	0.23147	Q9NR31	GTP-binding protein SAR1a OS=Homo sapiens OX=9606 GN=SAR1A PE=1 SV=1	26.6052	27.1246	27.0345	26.9303	27.2616	27.2669
1505	0.116374	-0.271575	Q9Y2S7	Polymerase delta-interacting protein 2 OS=Homo sapiens OX=9606 GN=POLDIP2 PE=1 SV=1	25.0139	26.5489	25.3419	23.964	26.2572	25.8688
1506	0.224179	0.4705	Q9BVI4	Nucleolar complex protein 4 homolog OS=Homo sapiens OX=9606 GN=NOC4L PE=1 SV=1	22.6025	23.897	21.2119	23.056	23.4952	22.5716
1507	0.87403	0.307927	P51812	Ribosomal protein S6 kinase alpha-3 OS=Homo sapiens OX=9606 GN=RPS6KA3 PE=1 SV=1	26.1175	26.2122	26.1043	26.7651	26.2333	26.3593
1508	0.597187	0.622798	Q8WXX5	DnaJ homolog subfamily C member 9 OS=Homo sapiens OX=9606 GN=DNAJC9 PE=1 SV=1	25.7381	25.7347	24.354	26.044	25.8146	25.8367
1509	0.0783642	-0.133553	Q96EY7	Pentatricopeptide repeat domain-containing protein 3, mitochondrial OS=Homo sapiens OX=9606 GN=PTCD3 PE=1 SV=3	24.7936	25.2128	23.8356	24.9466	23.5988	24.8958
1510	0.397021	-1.3481	H3BN98	Uncharacterized protein (Fragment) OS=Homo sapiens OX=9606 PE=4 SV=2	23.196	23.8195	20.4708	20.2985	23.1435	20
1511	0.497317	0.247651	A0A0A0MTI1	Delta(24)-sterol reductase OS=Homo sapiens OX=9606 GN=DHCR24 PE=1 SV=1	26.0088	26.4877	26.1091	26.5835	26.6366	26.1285
1512	0.0978769	0.245434	P08397	Porphobilinogen deaminase OS=Homo sapiens OX=9606 GN=HMBS PE=1 SV=2	23.0073	24.9651	24.9749	23.3462	25.3414	24.996
1513	0.110934	-0.266862	P30048	Thioredoxin-dependent peroxide reductase, mitochondrial OS=Homo sapiens OX=9606 GN=PRDX3 PE=1 SV=3	26.5784	27.9504	27.8553	25.6959	28.0095	27.8781
1514	0.391903	0.602359	A0A2R8Y5A3	Catenin beta-1 OS=Homo sapiens OX=9606 GN=CTNNB1 PE=1 SV=1	23.8498	24.6488	25.0586	24.0362	25.6384	25.6898
1515	0.210183	0.176502	P16070	CD44 antigen OS=Homo sapiens OX=9606 GN=CD44 PE=1 SV=3	29.8164	30.2077	29.4538	30.1978	30.2881	29.5215
1516	0.0369988	-0.0367756	K7EL20	Eukaryotic translation initiation factor 3 subunit G (Fragment) OS=Homo sapiens OX=9606 GN=EIF3G PE=1 SV=8	23.5669	23.9724	23.7346	23.09	24.0503	24.0234
1517	0.329359	0.397954	J3KR44	Ubiquitin thioesterase OS=Homo sapiens OX=9606 GN=OTUB1 PE=1 SV=2	26.1427	26.0333	24.8371	26.5567	26.0226	25.6276
1518	0.231366	0.193432	P78310	Coxsackievirus and adenovirus receptor OS=Homo sapiens OX=9606 GN=CXADR PE=1 SV=1	24.3316	24.6939	23.965	24.9564	24.5292	24.0852
1519	1.54333	-1.20727	Q8WVM8	Sec1 family domain-containing protein 1 OS=Homo sapiens OX=9606 GN=SCFD1 PE=1 SV=4	22.1495	22.71	22.0831	20.6819	21.6882	20.9507
1520	0.507376	0.377865	A0A087X1Z3	Proteasome activator complex subunit 2 OS=Homo sapiens OX=9606 GN=PSME2 PE=1 SV=1	24.3998	24.1482	23.9764	24.8792	24.8292	23.9495
1521	0.0875356	-0.10662	Q92626	Peroxidasin homolog OS=Homo sapiens OX=9606 GN=PXDN PE=1 SV=2	24.7577	25.2173	25.7938	24.5433	25.3259	25.5798
1522	0.475517	0.349742	O75436	Vacuolar protein sorting-associated protein 26A OS=Homo sapiens OX=9606 GN=VPS26A PE=1 SV=2	26.9569	26.8604	26.0845	27.2933	26.898	26.7597
1523	0.168861	-0.823919	Q8N5N7	39S ribosomal protein L50, mitochondrial OS=Homo sapiens OX=9606 GN=MRPL50 PE=1 SV=2	22.1234	24.7231	25.1048	20	24.4922	24.9873
1524	0.106136	0.0973994	Q9BV20	Methylthioribose-1-phosphate isomerase OS=Homo sapiens OX=9606 GN=MRI1 PE=1 SV=1	26.7063	26.7067	27.5912	26.8006	27.2158	27.28
1525	0.353156	0.29152	Q9UPQ0	LIM and calponin homology domains-containing protein 1 OS=Homo sapiens OX=9606 GN=LIMCH1 PE=1 SV=4	23.7737	23.8494	23.5778	24.3888	23.3591	24.3275
1526	0.652657	-0.166784	P17813	Endoglin OS=Homo sapiens OX=9606 GN=ENG PE=1 SV=2	26.1851	26.4681	26.2497	26.2894	26.0522	26.0609
1527	0.0217221	-0.0319239	Q08378	Golgin subfamily A member 3 OS=Homo sapiens OX=9606 GN=GOLGA3 PE=1 SV=2	22.565	22.8983	21.3134	22.3765	22.0733	22.2311
1528	0.492696	0.554452	E7ESC6	Exportin-7 OS=Homo sapiens OX=9606 GN=XPO7 PE=1 SV=1	25.3621	25.5863	24.3856	26.3093	25.2814	25.4066
1529	0.2304	0.897086	A0A0G2JPF8	Heterogeneous nuclear ribonucleoprotein C-like 4 OS=Homo sapiens OX=9606 GN=HNRNPCL4 PE=4 SV=1	20	23.1871	23.8822	21.3898	24.5006	23.8701
1530	0.412777	0.137141	O14737	Programmed cell death protein 5 OS=Homo sapiens OX=9606 GN=PDCD5 PE=1 SV=3	26.7207	26.9333	26.718	26.7072	26.9481	27.1281
1531	0.203646	0.251932	P61088	Ubiquitin-conjugating enzyme E2 N OS=Homo sapiens OX=9606 GN=UBE2N PE=1 SV=1	26.8994	28.0768	27.871	27.2567	28.2657	28.0807
1532	0.608967	0.440006	Q9Y6G9	Cytoplasmic dynein 1 light intermediate chain 1 OS=Homo sapiens OX=9606 GN=DYNC1LI1 PE=1 SV=3	25.9384	26.3662	25.3976	26.3928	26.5928	26.0365
1533	0.0214675	-0.0423361	P05386	60S acidic ribosomal protein P1 OS=Homo sapiens OX=9606 GN=RPLP1 PE=1 SV=1	27.4821	28.5108	27.925	26.7903	28.7392	28.2614
1534	0.0504997	-0.108138	P78417	Glutathione S-transferase omega-1 OS=Homo sapiens OX=9606 GN=GSTO1 PE=1 SV=2	27.4103	28.1312	28.1104	26.3841	28.4284	28.515
1535	0.318784	0.174581	P19525	Interferon-induced, double-stranded RNA-activated protein kinase OS=Homo sapiens OX=9606 GN=EIF2AK2 PE=1 SV=2	27.1149	27.1658	27.3175	26.9909	27.3926	27.7384
1536	0.463414	0.824983	Q96JM3	Chromosome alignment-maintaining phosphoprotein 1 OS=Homo sapiens OX=9606 GN=CHAMP1 PE=1 SV=2	26.4037	24.8976	27.4907	27.3895	27.052	26.8255
1537	0.0750418	0.247555	Q9UHG3	Prenylcysteine oxidase 1 OS=Homo sapiens OX=9606 GN=PCYOX1 PE=1 SV=3	24.2216	23.5069	20.9168	24.2755	22.7021	22.4103
1538	0.0993865	-0.0819709	Q6ZRP7	Sulfhydryl oxidase 2 OS=Homo sapiens OX=9606 GN=QSOX2 PE=1 SV=3	24.9771	25.0588	24.2459	24.847	24.392	24.7969
1539	0.36326	-0.137681	Q96R06	Sperm-associated antigen 5 OS=Homo sapiens OX=9606 GN=SPAG5 PE=1 SV=2	24.8991	24.9641	25.1615	24.929	25.0734	24.6093
1540	0.113822	-0.0822798	B4DR61	Protein transport protein Sec61 subunit alpha isoform 1 OS=Homo sapiens OX=9606 GN=SEC61A1 PE=1 SV=1	28.1829	28.2588	27.7952	28.4338	27.8132	27.7429
1541	0.0407061	-0.0387573	O43615	Mitochondrial import inner membrane translocase subunit TIM44 OS=Homo sapiens OX=9606 GN=TIMM44 PE=1 SV=2	26.5316	26.7376	26.0496	26.6965	26.606	25.9001
1542	0.799507	0.277713	P62266	40S ribosomal protein S23 OS=Homo sapiens OX=9606 GN=RPS23 PE=1 SV=3	28.5969	28.7677	28.8403	29.2995	28.8701	28.8685
1543	0.228598	0.30906	Q9Y3P9	Rab GTPase-activating protein 1 OS=Homo sapiens OX=9606 GN=RABGAP1 PE=1 SV=3	24.9784	24.6722	23.7625	25.5186	24.232	24.5897
1544	0.388049	-0.116367	Q92804	TATA-binding protein-associated factor 2N OS=Homo sapiens OX=9606 GN=TAF15 PE=1 SV=1	24.7039	24.837	24.751	24.6971	24.8266	24.4191
1545	0.887011	0.57596	Q92905	COP9 signalosome complex subunit 5 OS=Homo sapiens OX=9606 GN=COPS5 PE=1 SV=4	24.9536	25.5966	24.599	25.6141	25.7686	25.4944
1546	0.00318638	-0.00336202	Q14692	Ribosome biogenesis protein BMS1 homolog OS=Homo sapiens OX=9606 GN=BMS1 PE=1 SV=1	24.5159	24.9145	24.8415	24.9274	25.2051	24.1293
1547	0.0354269	0.0268548	Q9BXB5	Oxysterol-binding protein-related protein 10 OS=Homo sapiens OX=9606 GN=OSBPL10 PE=1 SV=2	24.5037	24.2592	24.3001	24.8499	24.0223	24.2715
1548	0.323171	0.198715	O00273	DNA fragmentation factor subunit alpha OS=Homo sapiens OX=9606 GN=DFFA PE=1 SV=1	24.9777	25.5355	24.9856	25.3687	25.6612	25.0651
1549	0.136481	0.182252	Q99471	Prefoldin subunit 5 OS=Homo sapiens OX=9606 GN=PFDN5 PE=1 SV=2	26.8154	27.533	27.4571	26.5774	27.9258	27.8491
1550	0.0840467	-0.132809	Q96T23	Remodeling and spacing factor 1 OS=Homo sapiens OX=9606 GN=RSF1 PE=1 SV=2	21.8689	23.0313	22.3733	21.9631	23.1761	21.7359
1551	0.590715	0.988139	Q6XQN6	Nicotinate phosphoribosyltransferase OS=Homo sapiens OX=9606 GN=NAPRT PE=1 SV=2	24.5534	24.654	22.3724	24.9015	24.7159	24.9267
1552	0.359518	0.282618	P36507	Dual specificity mitogen-activated protein kinase kinase 2 OS=Homo sapiens OX=9606 GN=MAP2K2 PE=1 SV=1	25.333	25.8489	25.6127	25.2999	26.2187	26.1239
1553	0.285831	0.208708	P20339	Ras-related protein Rab-5A OS=Homo sapiens OX=9606 GN=RAB5A PE=1 SV=2	24.9073	24.7549	24.1136	25.1244	24.7047	24.5728
1554	0.149475	0.219273	A0A0A0MTH3	Integrin-linked protein kinase OS=Homo sapiens OX=9606 GN=ILK PE=1 SV=1	24.9673	26.1372	25.651	24.9475	26.2229	26.243
1555	0.0543384	-0.124901	A0A087WV05	Uncharacterized protein OS=Homo sapiens OX=9606 PE=4 SV=1	24.9159	25.7363	26.0686	24.0225	26.2407	26.0829
1556	1.08734	0.270164	Q9ULX6	A-kinase anchor protein 8-like OS=Homo sapiens OX=9606 GN=AKAP8L PE=1 SV=4	25.8178	26.0382	26.0619	26.2263	26.4014	26.1006
1557	0.701722	0.507784	P37268	Squalene synthase OS=Homo sapiens OX=9606 GN=FDFT1 PE=1 SV=1	24.8993	24.1637	24.191	25.37	24.6343	24.7731
1558	0.163392	0.281727	Q9P2B2	Prostaglandin F2 receptor negative regulator OS=Homo sapiens OX=9606 GN=PTGFRN PE=1 SV=2	24.6586	24.8636	23.0237	25.0352	24.1543	24.2016
1559	0.537003	1.5179	C9JQN7	Eukaryotic translation initiation factor 3 subunit B (Fragment) OS=Homo sapiens OX=9606 GN=EIF3B PE=1 SV=1	23.1035	24.1308	20	23.6997	24.0375	24.0508
1560	0.00952509	-0.0252889	P62993	Growth factor receptor-bound protein 2 OS=Homo sapiens OX=9606 GN=GRB2 PE=1 SV=1	25.1809	26.4457	25.8204	24.2145	26.7511	26.4056
1561	0.101368	-0.0783443	A0A2R8Y6Y7	Succinate--CoA ligase [ADP-forming] subunit beta, mitochondrial OS=Homo sapiens OX=9606 GN=SUCLA2 PE=1 SV=1	26.3929	26.7542	26.5935	26.6628	26.8446	25.9982
1562	0.252713	0.179769	P63096	Guanine nucleotide-binding protein G(i) subunit alpha-1 OS=Homo sapiens OX=9606 GN=GNAI1 PE=1 SV=2	23.5356	24.0922	23.2986	24.0685	23.5329	23.8642
1563	0.650702	0.537256	Q9Y5A9	YTH domain-containing family protein 2 OS=Homo sapiens OX=9606 GN=YTHDF2 PE=1 SV=2	25.7624	25.9212	24.8468	26.233	26.1912	25.7181
1564	0.0188754	0.0188961	P49770	Translation initiation factor eIF-2B subunit beta OS=Homo sapiens OX=9606 GN=EIF2B2 PE=1 SV=3	24.9439	25.953	25.0436	25.243	25.5091	25.2451
1565	0.078122	0.106997	Q93052	Lipoma-preferred partner OS=Homo sapiens OX=9606 GN=LPP PE=1 SV=1	26.014	25.9796	26.6357	25.4574	26.6559	26.8369
1566	0.190756	-0.154046	Q15067	Peroxisomal acyl-coenzyme A oxidase 1 OS=Homo sapiens OX=9606 GN=ACOX1 PE=1 SV=3	24.4496	25.1247	25.119	24.4253	25.1483	24.6576
1567	0.883303	0.256537	Q9HA77	Probable cysteine--tRNA ligase, mitochondrial OS=Homo sapiens OX=9606 GN=CARS2 PE=1 SV=1	26.0159	26.3428	26.0935	26.399	26.2511	26.5717
1568	0.134333	0.0978184	Q15758	Neutral amino acid transporter B(0) OS=Homo sapiens OX=9606 GN=SLC1A5 PE=1 SV=2	27.7032	28.0597	27.3913	28.0221	27.9817	27.4438
1569	0.19813	0.0994434	Q06587	E3 ubiquitin-protein ligase RING1 OS=Homo sapiens OX=9606 GN=RING1 PE=1 SV=2	25.2626	25.6227	25.4312	25.6692	25.7307	25.2149
1570	0.0136734	0.0289923	P82933	28S ribosomal protein S9, mitochondrial OS=Homo sapiens OX=9606 GN=MRPS9 PE=1 SV=2	25.2325	26.751	26.4279	25.1109	26.6703	26.7172
1571	0.156961	0.147757	Q06481	Amyloid-like protein 2 OS=Homo sapiens OX=9606 GN=APLP2 PE=1 SV=2	25.7098	26.1594	25.6669	25.4033	26.4819	26.0942
1572	1.01984	1.05692	Q15014	Mortality factor 4-like protein 2 OS=Homo sapiens OX=9606 GN=MORF4L2 PE=1 SV=1	25.311	24.9393	23.7845	26.0081	25.7421	25.4554
1573	0.0074526	-0.0170905	A0A286YFF7	Palmitoyl-protein thioesterase 1 OS=Homo sapiens OX=9606 GN=PPT1 PE=1 SV=1	24.9936	26.4585	26.3225	24.7367	26.6304	26.3562
1574	0.643563	1.81201	Q9GZZ9	Ubiquitin-like modifier-activating enzyme 5 OS=Homo sapiens OX=9606 GN=UBA5 PE=1 SV=1	23.0243	24.2222	20	24.1501	24.5977	23.9346
1575	0.157252	-0.186279	P30049	ATP synthase subunit delta, mitochondrial OS=Homo sapiens OX=9606 GN=ATP5F1D PE=1 SV=2	27.8454	28.706	28.7519	27.5969	28.683	28.4646
1576	1.20407	0.649432	Q6Y7W6	GRB10-interacting GYF protein 2 OS=Homo sapiens OX=9606 GN=GIGYF2 PE=1 SV=1	23.6447	23.6066	23.0015	23.7788	24.1961	24.2263
1577	0.000866567	-0.00221062	A0A0A0MTJ9	Neutral cholesterol ester hydrolase 1 OS=Homo sapiens OX=9606 GN=NCEH1 PE=1 SV=1	25.1777	25.1734	23.8378	25.6517	25.1808	23.3498
1578	0.267265	0.300044	P51648	Aldehyde dehydrogenase family 3 member A2 OS=Homo sapiens OX=9606 GN=ALDH3A2 PE=1 SV=1	25.4344	25.5756	24.5365	26.0932	25.2588	25.0946
1579	0.610932	-1.0633	X6RAY8	39S ribosomal protein L4, mitochondrial OS=Homo sapiens OX=9606 GN=MRPL4 PE=1 SV=1	23.2278	24.6657	24.7402	21.956	23.9365	23.5512
1580	0.0776462	-0.0877717	O94913	Pre-mRNA cleavage complex 2 protein Pcf11 OS=Homo sapiens OX=9606 GN=PCF11 PE=1 SV=3	22.5033	22.3357	22.3844	23.01	21.6421	22.3079
1581	0.000378784	0.000464122	P07384	Calpain-1 catalytic subunit OS=Homo sapiens OX=9606 GN=CAPN1 PE=1 SV=1	26.0304	25.898	25.2504	26.2693	25.1669	25.744
1582	0.0239434	0.0204417	B4DUC8	S-methyl-5'-thioadenosine phosphorylase OS=Homo sapiens OX=9606 GN=MTAP PE=1 SV=1	25.4633	25.869	26.1732	25.4683	26.1213	25.9772
1583	0.384184	0.330982	P51571	Translocon-associated protein subunit delta OS=Homo sapiens OX=9606 GN=SSR4 PE=1 SV=1	27.8587	27.8666	27.062	28.4116	27.7492	27.6194
1584	0.681362	0.350359	Q13595	Transformer-2 protein homolog alpha OS=Homo sapiens OX=9606 GN=TRA2A PE=1 SV=1	25.709	26.1316	26.1249	26.6886	26.2806	26.0474
1585	0.0646866	0.220264	A0A0A0MS29	Mitochondrial fission factor OS=Homo sapiens OX=9606 GN=MFF PE=1 SV=1	22.1555	21.5	22.5145	23.6634	20	23.1674
1586	0.355755	0.286778	O43237	Cytoplasmic dynein 1 light intermediate chain 2 OS=Homo sapiens OX=9606 GN=DYNC1LI2 PE=1 SV=1	24.5432	24.3403	24.1492	25.24	24.4704	24.1827
1587	0.533716	0.769253	P60981	Destrin OS=Homo sapiens OX=9606 GN=DSTN PE=1 SV=3	24.9694	24.739	23.0571	25.4228	24.8693	24.781
1588	0.402017	0.0924218	A0A286YEX4	Nuclear factor 1 OS=Homo sapiens OX=9606 GN=NFIC PE=1 SV=1	26.2737	26.4308	26.3401	26.5705	26.2779	26.4734
1589	0.27464	0.149722	Q96A72	Protein mago nashi homolog 2 OS=Homo sapiens OX=9606 GN=MAGOHB PE=1 SV=1	26.9891	27.5891	27.1654	27.2263	27.6459	27.3205
1590	0.109471	0.0985552	P82675	28S ribosomal protein S5, mitochondrial OS=Homo sapiens OX=9606 GN=MRPS5 PE=1 SV=2	24.4923	25.5485	24.8324	25.1383	25.1644	24.8661
1591	0.188449	-0.158948	Q5SQP8	C-terminal-binding protein 2 OS=Homo sapiens OX=9606 GN=CTBP2 PE=1 SV=1	25.9379	26.6113	26.1429	25.6137	26.4894	26.1122
1592	0.0505872	0.10746	O75607	Nucleoplasmin-3 OS=Homo sapiens OX=9606 GN=NPM3 PE=1 SV=3	26.0342	27.3429	27.5969	26.0165	27.7649	27.515
1593	0.165343	-0.0848834	Q92665	28S ribosomal protein S31, mitochondrial OS=Homo sapiens OX=9606 GN=MRPS31 PE=1 SV=3	25.2505	25.6822	25.2477	25.2531	25.5539	25.1188
1594	0.0600265	-0.0766131	Q16740	ATP-dependent Clp protease proteolytic subunit, mitochondrial OS=Homo sapiens OX=9606 GN=CLPP PE=1 SV=1	26.7171	27.7849	27.0936	26.5599	27.6414	27.1645
1595	0.0212637	0.015934	O43663	Protein regulator of cytokinesis 1 OS=Homo sapiens OX=9606 GN=PRC1 PE=1 SV=2	25.5782	25.827	25.4222	26.0645	25.4337	25.3769
1596	0.625804	0.200737	Q16795	NADH dehydrogenase [ubiquinone] 1 alpha subcomplex subunit 9, mitochondrial OS=Homo sapiens OX=9606 GN=NDUFA9 PE=1 SV=2	27.1273	27.5021	27.1244	27.586	27.3419	27.4282
1597	0.973952	0.340226	P04818	Thymidylate synthase OS=Homo sapiens OX=9606 GN=TYMS PE=1 SV=3	25.5901	25.7417	25.2837	26.058	25.8317	25.7464
1598	0.290753	0.303533	P49189	4-trimethylaminobutyraldehyde dehydrogenase OS=Homo sapiens OX=9606 GN=ALDH9A1 PE=1 SV=3	25.7788	26.4274	26.287	25.7215	26.8643	26.818
1599	0.152083	-0.16864	Q96I99	Succinate--CoA ligase [GDP-forming] subunit beta, mitochondrial OS=Homo sapiens OX=9606 GN=SUCLG2 PE=1 SV=2	26.5315	27.3676	27.4069	26.3345	27.2109	27.2547
1600	0.242081	0.176301	P30533	Alpha-2-macroglobulin receptor-associated protein OS=Homo sapiens OX=9606 GN=LRPAP1 PE=1 SV=1	25.3511	26.1289	25.6328	25.5865	26.1943	25.8608
1601	0.947787	0.474588	Q5VW32	BRO1 domain-containing protein BROX OS=Homo sapiens OX=9606 GN=BROX PE=1 SV=1	25.5166	25.3926	25.0141	25.7288	25.5025	26.1157
1602	0.29874	0.228771	Q9NVJ2	ADP-ribosylation factor-like protein 8B OS=Homo sapiens OX=9606 GN=ARL8B PE=1 SV=1	26.6656	26.9261	26.2056	27.2055	26.8625	26.4157
1603	0.0409057	-0.241418	A0A0A6YYL2	Sulfotransferase OS=Homo sapiens OX=9606 GN=SULT1A4 PE=1 SV=1	20.7707	23.4746	24.4463	19.3882	23.6085	24.9706
1604	0.166392	-0.964101	Q9NVS9	Pyridoxine-5'-phosphate oxidase OS=Homo sapiens OX=9606 GN=PNPO PE=1 SV=1	23.7044	25.6921	25.903	20	26.097	26.3101
1605	0.380512	-0.64422	Q96C36	Pyrroline-5-carboxylate reductase 2 OS=Homo sapiens OX=9606 GN=PYCR2 PE=1 SV=1	25.7715	26.4404	26.3705	24.1962	26.3192	26.1344
1606	0.578185	-1.36746	O14925	Mitochondrial import inner membrane translocase subunit Tim23 OS=Homo sapiens OX=9606 GN=TIMM23 PE=1 SV=1	24.4303	24.837	24.4344	25.2858	22.0453	22.2682
1607	0.309841	0.181783	Q04206	Transcription factor p65 OS=Homo sapiens OX=9606 GN=RELA PE=1 SV=2	24.9947	25.6937	25.0126	25.3323	25.5463	25.3678
1608	0.103617	-0.392081	O15460	Prolyl 4-hydroxylase subunit alpha-2 OS=Homo sapiens OX=9606 GN=P4HA2 PE=1 SV=1	21.3365	23.5355	23.6443	20.1976	23.846	23.2964
1609	0.0172181	-0.0246983	Q15648	Mediator of RNA polymerase II transcription subunit 1 OS=Homo sapiens OX=9606 GN=MED1 PE=1 SV=4	21.8931	22.8069	22.8841	21.8302	23.0319	22.648
1610	0.505547	0.186845	Q8IXI1	Mitochondrial Rho GTPase 2 OS=Homo sapiens OX=9606 GN=RHOT2 PE=1 SV=2	26.1966	26.6413	26.4506	26.446	26.6186	26.7846
1611	0.758726	0.28624	Q9Y2L1	Exosome complex exonuclease RRP44 OS=Homo sapiens OX=9606 GN=DIS3 PE=1 SV=2	26.083	26.0249	25.6296	26.3923	26.0657	26.1382
1612	0.262136	0.204697	F8W727	60S ribosomal protein L32 OS=Homo sapiens OX=9606 GN=RPL32 PE=1 SV=1	29.1552	29.0279	28.6858	29.7139	28.9358	28.8332
1613	0.646241	1.106	O60231	Pre-mRNA-splicing factor ATP-dependent RNA helicase DHX16 OS=Homo sapiens OX=9606 GN=DHX16 PE=1 SV=2	22.4712	20.0542	22.041	22.5039	23.0359	22.3447
1614	0.193845	-0.619706	Q9GZS3	WD repeat-containing protein 61 OS=Homo sapiens OX=9606 GN=WDR61 PE=1 SV=1	24.453	25.6523	25.4013	22.216	25.541	25.8906
1615	0.12238	-0.139253	Q9Y2A7	Nck-associated protein 1 OS=Homo sapiens OX=9606 GN=NCKAP1 PE=1 SV=1	25.0585	24.8819	24.0997	25.127	24.2379	24.2575
1616	0.0099473	0.0149625	P29083	General transcription factor IIE subunit 1 OS=Homo sapiens OX=9606 GN=GTF2E1 PE=1 SV=2	24.0537	24.4006	23.3264	23.9632	23.2712	24.5912
1617	1.06478	0.44241	O60828	Polyglutamine-binding protein 1 OS=Homo sapiens OX=9606 GN=PQBP1 PE=1 SV=1	24.2712	24.1988	24.0086	24.8561	24.6929	24.2568
1618	0.0726793	-0.194277	P07686	Beta-hexosaminidase subunit beta OS=Homo sapiens OX=9606 GN=HEXB PE=1 SV=3	24.7839	25.4794	25.8346	23.4021	26.0819	26.0311
1619	0.387102	0.728139	Q9UBB4	Ataxin-10 OS=Homo sapiens OX=9606 GN=ATXN10 PE=1 SV=1	25.2497	25.5252	23.1852	25.9546	25.0575	25.1325
1620	0.204868	-0.203252	Q14165	Malectin OS=Homo sapiens OX=9606 GN=MLEC PE=1 SV=1	25.0448	25.2002	24.1901	25.0272	24.5142	24.284
1621	0.683735	0.424662	Q02543	60S ribosomal protein L18a OS=Homo sapiens OX=9606 GN=RPL18A PE=1 SV=2	28.6169	29.0088	28.6058	29.6104	29.1482	28.747
1622	1.85959	0.913575	Q13618	Cullin-3 OS=Homo sapiens OX=9606 GN=CUL3 PE=1 SV=2	23.3803	23.549	22.91	24.3136	23.9842	24.2822
1623	0.505321	0.19442	Q9UBP6	tRNA (guanine-N(7)-)-methyltransferase OS=Homo sapiens OX=9606 GN=METTL1 PE=1 SV=1	24.964	25.0963	24.7032	25.0397	25.3552	24.9519
1624	0.0146181	0.0161622	Q9HCE1	Helicase MOV-10 OS=Homo sapiens OX=9606 GN=MOV10 PE=1 SV=2	24.9636	24.9457	25.3256	25.429	24.4055	25.4488
1625	1.73268	0.468646	P37840	Alpha-synuclein OS=Homo sapiens OX=9606 GN=SNCA PE=1 SV=1	26.8714	26.9338	26.6646	27.4499	27.1343	27.2917
1626	0.349186	0.321039	P55735	Protein SEC13 homolog OS=Homo sapiens OX=9606 GN=SEC13 PE=1 SV=3	24.1128	25.2295	24.564	24.5848	25.2751	25.0096
1627	0.107374	0.0748965	O75718	Cartilage-associated protein OS=Homo sapiens OX=9606 GN=CRTAP PE=1 SV=1	25.6934	25.7738	25.3279	26.0779	25.5759	25.3661
1628	0.567612	0.908819	O95833	Chloride intracellular channel protein 3 OS=Homo sapiens OX=9606 GN=CLIC3 PE=1 SV=2	22.3909	23.2616	24.7763	24.1185	24.4258	24.6109
1629	0.305363	0.363403	A0A096LPC5	WASH complex subunit 2C OS=Homo sapiens OX=9606 GN=WASHC2C PE=1 SV=1	23.7743	24.1823	22.6071	24.0871	23.8572	23.7096
1630	0.298489	0.286185	Q9Y6B6	GTP-binding protein SAR1b OS=Homo sapiens OX=9606 GN=SAR1B PE=1 SV=1	25.4825	26.2121	26.142	25.6363	26.3666	26.6923
1631	0.212492	0.221712	Q13724	Mannosyl-oligosaccharide glucosidase OS=Homo sapiens OX=9606 GN=MOGS PE=1 SV=5	24.8294	25.1922	23.9794	25.1999	24.9107	24.5555
1632	0.249916	0.26248	Q9UBU9	Nuclear RNA export factor 1 OS=Homo sapiens OX=9606 GN=NXF1 PE=1 SV=1	26.6765	26.3758	26.286	27.5047	26.2621	26.3589
1633	1.69937	-0.426945	Q9NX40	OCIA domain-containing protein 1 OS=Homo sapiens OX=9606 GN=OCIAD1 PE=1 SV=1	25.8229	25.9436	26.0981	25.3708	25.6438	25.5691
1634	0.444075	0.359417	Q9UI26	Importin-11 OS=Homo sapiens OX=9606 GN=IPO11 PE=1 SV=1	24.8635	25.1551	24.0659	24.8605	25.2799	25.0224
1635	0.453865	-0.515903	Q99700	Ataxin-2 OS=Homo sapiens OX=9606 GN=ATXN2 PE=1 SV=2	24.4565	24.924	24.4363	24.5701	24.5355	23.1635
1636	0.253867	-0.155093	Q6UX04	Spliceosome-associated protein CWC27 homolog OS=Homo sapiens OX=9606 GN=CWC27 PE=1 SV=1	22.8797	23.159	23.37	23.3706	22.8344	22.7385
1637	0.121065	-0.0795027	O00139	Kinesin-like protein KIF2A OS=Homo sapiens OX=9606 GN=KIF2A PE=1 SV=3	26.2412	25.9536	26.3366	26.5144	25.9371	25.8415
1638	0.301067	-0.206655	Q2TAY7	WD40 repeat-containing protein SMU1 OS=Homo sapiens OX=9606 GN=SMU1 PE=1 SV=2	26.0972	26.0277	25.4237	25.983	25.5703	25.3753
1639	0.183806	-0.232646	P36543	V-type proton ATPase subunit E 1 OS=Homo sapiens OX=9606 GN=ATP6V1E1 PE=1 SV=1	25.9155	26.6343	26.5553	25.2921	26.6552	26.4599
1640	0.650653	0.854425	P62318	Small nuclear ribonucleoprotein Sm D3 OS=Homo sapiens OX=9606 GN=SNRPD3 PE=1 SV=1	26.9523	27.1733	25.4981	27.9109	27.3119	26.9642
1641	0.756905	0.54137	P40616	ADP-ribosylation factor-like protein 1 OS=Homo sapiens OX=9606 GN=ARL1 PE=1 SV=1	27.1564	26.5899	26.8619	26.8445	27.7536	27.6343
1642	0.127564	0.112033	Q01081	Splicing factor U2AF 35 kDa subunit OS=Homo sapiens OX=9606 GN=U2AF1 PE=1 SV=3	27.3673	28.008	28.0792	27.563	28.3511	27.8766
1643	0.482997	0.543754	A0A0A0MQR2	Replication termination factor 2 OS=Homo sapiens OX=9606 GN=RTF2 PE=1 SV=1	24.9962	25.3608	24.3379	26.042	25.5663	24.7179
1644	0.365639	0.289291	P39019	40S ribosomal protein S19 OS=Homo sapiens OX=9606 GN=RPS19 PE=1 SV=2	29.3846	29.9843	30.1063	29.6273	30.3325	30.3833
1645	0.442725	0.353453	P62854	40S ribosomal protein S26 OS=Homo sapiens OX=9606 GN=RPS26 PE=1 SV=3	29.1804	29.2517	28.5119	29.8314	29.1201	29.053
1646	0.254945	-0.788973	P51553	Isocitrate dehydrogenase [NAD] subunit gamma, mitochondrial OS=Homo sapiens OX=9606 GN=IDH3G PE=1 SV=1	23.7938	25.2413	25.6408	21.9487	25.5109	24.8494
1647	0.0237948	-0.106244	O43264	Centromere/kinetochore protein zw10 homolog OS=Homo sapiens OX=9606 GN=ZW10 PE=1 SV=3	22.4711	23.685	20	23.9985	20.9091	20.9297
1648	0.060427	0.0646426	A0A087X1N8	Serpin B6 OS=Homo sapiens OX=9606 GN=SERPINB6 PE=1 SV=1	24.8835	25.4495	25.3835	24.6535	25.6353	25.6217
1649	0.0603595	-0.0760822	O75506	Heat shock factor-binding protein 1 OS=Homo sapiens OX=9606 GN=HSBP1 PE=1 SV=1	26.5008	27.1776	26.9514	26.0304	27.2824	27.0888
1650	0.37586	0.188151	A0A0A0MTN0	Cullin-2 OS=Homo sapiens OX=9606 GN=CUL2 PE=1 SV=1	24.1093	24.5838	24.4876	24.7087	24.7575	24.2789
1651	0.7362	-0.697202	O95602	DNA-directed RNA polymerase I subunit RPA1 OS=Homo sapiens OX=9606 GN=POLR1A PE=1 SV=2	25.4586	26.3705	25.1678	25.2919	25.112	24.5013
1652	0.114187	-0.179683	O15160	DNA-directed RNA polymerases I and III subunit RPAC1 OS=Homo sapiens OX=9606 GN=POLR1C PE=1 SV=1	24.3743	24.8749	25.8351	24.094	25.2534	25.1979
1653	0.518295	0.34665	P61163	Alpha-centractin OS=Homo sapiens OX=9606 GN=ACTR1A PE=1 SV=1	24.2588	24.229	23.8607	23.9454	24.6282	24.8148
1654	0.0361268	0.0443999	Q5VT66	Mitochondrial amidoxime-reducing component 1 OS=Homo sapiens OX=9606 GN=MARC1 PE=1 SV=1	24.4902	24.2292	24.6385	25.2541	23.902	24.335
1655	0.281474	0.3731	P42771	Cyclin-dependent kinase inhibitor 2A OS=Homo sapiens OX=9606 GN=CDKN2A PE=1 SV=2	26.6382	27.5792	26.8528	26.5306	28.0509	27.608
1656	0.375214	0.192215	Q8WXA9	Splicing regulatory glutamine/lysine-rich protein 1 OS=Homo sapiens OX=9606 GN=SREK1 PE=1 SV=1	23.9419	24.2615	23.8936	24.0276	24.5864	24.0596
1657	0.140082	-0.181379	A0A2R8Y611	AP-3 complex subunit delta-1 (Fragment) OS=Homo sapiens OX=9606 GN=AP3D1 PE=1 SV=1	22.3513	22.406	21.2911	21.9368	21.2488	22.3187
1658	0.302852	0.181961	P30740	Leukocyte elastase inhibitor OS=Homo sapiens OX=9606 GN=SERPINB1 PE=1 SV=1	26.9127	27.3425	27.3603	26.9981	27.6191	27.5442
1659	0.809181	0.21925	O15347	High mobility group protein B3 OS=Homo sapiens OX=9606 GN=HMGB3 PE=1 SV=4	28.0615	28.295	28.4301	28.5075	28.3596	28.5773
1660	0.234532	0.137592	Q9Y4P3	Transducin beta-like protein 2 OS=Homo sapiens OX=9606 GN=TBL2 PE=1 SV=1	25.9762	26.0775	25.8247	26.4863	25.7304	26.0744
1661	1.30535	-1.08584	Q5JTZ9	Alanine--tRNA ligase, mitochondrial OS=Homo sapiens OX=9606 GN=AARS2 PE=1 SV=1	20.2848	20.4134	21.3162	19.7013	19.8879	19.1676
1662	0.293734	0.245907	Q13451	Peptidyl-prolyl cis-trans isomerase FKBP5 OS=Homo sapiens OX=9606 GN=FKBP5 PE=1 SV=2	24.2099	24.4307	25.2141	25.0696	24.9477	24.575
1663	0.928176	0.456645	Q15599	Na(+)/H(+) exchange regulatory cofactor NHE-RF2 OS=Homo sapiens OX=9606 GN=SLC9A3R2 PE=1 SV=2	24.6194	25.1205	24.819	25.6638	25.1025	25.1626
1664	0.0445211	0.101051	Q99598	Translin-associated protein X OS=Homo sapiens OX=9606 GN=TSNAX PE=1 SV=1	23.3872	24.9101	24.6245	23.2485	25.36	24.6165
1665	0.0756772	0.0447451	Q4V328	GRIP1-associated protein 1 OS=Homo sapiens OX=9606 GN=GRIPAP1 PE=1 SV=2	24.3445	23.6932	23.9504	24.1738	23.8808	24.0677
1666	0.769838	0.724435	O15126	Secretory carrier-associated membrane protein 1 OS=Homo sapiens OX=9606 GN=SCAMP1 PE=1 SV=2	24.3385	25.2156	24.6444	26.1493	25.1885	25.034
1667	0.449034	0.621969	Q92688	Acidic leucine-rich nuclear phosphoprotein 32 family member B OS=Homo sapiens OX=9606 GN=ANP32B PE=1 SV=1	27.0304	28.0244	28.0676	27.3495	28.8547	28.784
1668	0.445689	-0.546411	Q96TC7	Regulator of microtubule dynamics protein 3 OS=Homo sapiens OX=9606 GN=RMDN3 PE=1 SV=2	23.1527	23.9255	23.5675	23.4427	22.0484	23.5154
1669	0.0563192	-0.14496	J3QLS3	28S ribosomal protein S7, mitochondrial OS=Homo sapiens OX=9606 GN=MRPS7 PE=1 SV=1	25.0442	26.7639	26.5626	24.5711	26.7169	26.6477
1670	0.533663	0.324618	Q13442	28 kDa heat- and acid-stable phosphoprotein OS=Homo sapiens OX=9606 GN=PDAP1 PE=1 SV=1	27.4929	27.7265	27.017	28.0722	27.5922	27.5459
1671	1.38167	2.01494	P29084	Transcription initiation factor IIE subunit beta OS=Homo sapiens OX=9606 GN=GTF2E2 PE=1 SV=1	21.3495	21.7036	20	23.9059	22.4985	22.6935
1672	0.291928	-0.718538	O14646	Chromodomain-helicase-DNA-binding protein 1 OS=Homo sapiens OX=9606 GN=CHD1 PE=1 SV=2	21.8308	22.9424	21.0694	21.9129	22.2056	19.5686
1673	0.374363	-0.595445	Q96QD8	Sodium-coupled neutral amino acid transporter 2 OS=Homo sapiens OX=9606 GN=SLC38A2 PE=1 SV=2	25.3289	25.8684	24.7637	25.4935	25.1058	23.5754
1674	0.26381	0.361528	Q9UJX3	Anaphase-promoting complex subunit 7 OS=Homo sapiens OX=9606 GN=ANAPC7 PE=1 SV=4	25.1116	24.6964	23.6855	25.3682	25.0115	24.1985
1675	0.562272	1.75248	O15397	Importin-8 OS=Homo sapiens OX=9606 GN=IPO8 PE=1 SV=2	23.5886	23.9126	19.7253	24.7746	24.0347	23.6747
1676	0.654067	0.192095	Q9Y3U8	60S ribosomal protein L36 OS=Homo sapiens OX=9606 GN=RPL36 PE=1 SV=3	29.6098	29.6307	29.5247	30.0174	29.5741	29.75
1677	0.828312	0.353957	O00154	Cytosolic acyl coenzyme A thioester hydrolase OS=Homo sapiens OX=9606 GN=ACOT7 PE=1 SV=3	25.3799	25.7851	25.5831	25.7763	26.2564	25.7773
1678	0.358373	0.172924	Q99567	Nuclear pore complex protein Nup88 OS=Homo sapiens OX=9606 GN=NUP88 PE=1 SV=2	25.0259	24.996	24.6405	25.3606	24.9978	24.8228
1679	0.419371	0.23018	P09497	Clathrin light chain B OS=Homo sapiens OX=9606 GN=CLTB PE=1 SV=1	27.4911	27.7024	27.3106	27.3435	28.0382	27.8129
1680	0.0359494	0.0281582	P83916	Chromobox protein homolog 1 OS=Homo sapiens OX=9606 GN=CBX1 PE=1 SV=1	26.1543	26.1316	25.8353	26.4488	26.1446	25.6122
1681	0.76933	0.267511	O14617	AP-3 complex subunit delta-1 OS=Homo sapiens OX=9606 GN=AP3D1 PE=1 SV=1	24.606	24.5976	24.3638	24.6257	24.6779	25.0665
1682	0.0598224	0.13775	H7BY58	Protein-L-isoaspartate O-methyltransferase OS=Homo sapiens OX=9606 GN=PCMT1 PE=1 SV=1	25.5787	26.8263	26.5811	25.0652	27.1894	27.1447
1683	0.441964	0.58349	Q15257	Serine/threonine-protein phosphatase 2A activator OS=Homo sapiens OX=9606 GN=PTPA PE=1 SV=3	24.5715	24.9123	23.1703	25.1627	24.5042	24.7378
1684	0.430541	0.221062	Q9Y3C1	Nucleolar protein 16 OS=Homo sapiens OX=9606 GN=NOP16 PE=1 SV=2	25.9126	26.3115	25.91	26.4161	26.4632	25.9179
1685	0.116845	-0.0868123	Q96GM5	SWI/SNF-related matrix-associated actin-dependent regulator of chromatin subfamily D member 1 OS=Homo sapiens OX=9606 GN=SMARCD1 PE=1 SV=2	24.7665	25.1999	24.5851	24.7389	25.1208	24.4313
1686	0.0439491	-0.0397256	P16278	Beta-galactosidase OS=Homo sapiens OX=9606 GN=GLB1 PE=1 SV=2	24.4346	25.4057	25.0755	24.7591	25.1575	24.88
1687	0.554519	0.130845	Q13243	Serine/arginine-rich splicing factor 5 OS=Homo sapiens OX=9606 GN=SRSF5 PE=1 SV=1	27.2685	27.4924	27.318	27.6457	27.3831	27.4426
1688	0.209916	0.160919	Q9Y697	Cysteine desulfurase, mitochondrial OS=Homo sapiens OX=9606 GN=NFS1 PE=1 SV=3	25.1409	25.8096	25.1928	25.3032	25.9503	25.3726
1689	0.158287	0.115666	F6QDS0	HCG2043426, isoform CRA_b OS=Homo sapiens OX=9606 GN=hCG_2043426 PE=1 SV=1	25.6859	25.1361	25.6444	26.0175	25.4565	25.3393
1690	0.157843	0.167186	O94888	UBX domain-containing protein 7 OS=Homo sapiens OX=9606 GN=UBXN7 PE=1 SV=2	24.7338	24.8577	25.7421	24.8381	25.3404	25.6566
1691	0.163569	0.100527	P42025	Beta-centractin OS=Homo sapiens OX=9606 GN=ACTR1B PE=1 SV=1	24.9455	25.4029	24.6227	25.0111	25.175	25.0866
1692	0.0515723	-0.0231304	A0A3B3IRT8	Translocon-associated protein subunit alpha OS=Homo sapiens OX=9606 GN=SSR1 PE=1 SV=1	27.5476	27.6526	27.4981	27.821	27.3195	27.4885
1693	0.252404	-0.792298	Q13084	39S ribosomal protein L28, mitochondrial OS=Homo sapiens OX=9606 GN=MRPL28 PE=1 SV=4	23.6502	24.4847	24.6315	21.1335	25.1777	24.0783
1694	1.10257	-2.39937	O15446	DNA-directed RNA polymerase I subunit RPA34 OS=Homo sapiens OX=9606 GN=CD3EAP PE=1 SV=1	23.9407	24.6714	24.5423	22.7971	23.1592	20
1695	0.126255	0.251944	Q9H7B2	Ribosome production factor 2 homolog OS=Homo sapiens OX=9606 GN=RPF2 PE=1 SV=2	23.5604	25.717	25.2743	24.5141	25.6117	25.1818
1696	0.106299	-0.0656045	Q96K17	Transcription factor BTF3 homolog 4 OS=Homo sapiens OX=9606 GN=BTF3L4 PE=1 SV=1	26.6295	26.879	27.2285	26.6032	26.8516	27.0853
1697	0.193912	0.101883	P30405	Peptidyl-prolyl cis-trans isomerase F, mitochondrial OS=Homo sapiens OX=9606 GN=PPIF PE=1 SV=1	26.6581	27.0396	27.1866	27.3124	26.9076	26.97
1698	0.342393	0.183972	Q6P1M3	Lethal(2) giant larvae protein homolog 2 OS=Homo sapiens OX=9606 GN=LLGL2 PE=1 SV=2	23.8837	23.6054	24.1334	24.3573	24.0157	23.8013
1699	0.0410437	-0.140238	E9PHI4	SUN domain-containing protein 1 OS=Homo sapiens OX=9606 GN=SUN1 PE=1 SV=1	23.0621	22.692	21.1398	24.0627	21.7478	20.6627
1700	0.176253	-0.0756435	P15291	Beta-1,4-galactosyltransferase 1 OS=Homo sapiens OX=9606 GN=B4GALT1 PE=1 SV=5	24.1997	24.2769	24.2799	23.8778	24.2231	24.4286
1701	0.306705	0.271257	Q9BXS5	AP-1 complex subunit mu-1 OS=Homo sapiens OX=9606 GN=AP1M1 PE=1 SV=3	25.6283	25.7101	24.8141	26.0814	25.5325	25.3523
1702	0.191508	0.31583	O15357	Phosphatidylinositol 3,4,5-trisphosphate 5-phosphatase 2 OS=Homo sapiens OX=9606 GN=INPPL1 PE=1 SV=2	26.95	28.5102	26.4885	27.8099	27.7701	27.3161
1703	0.0490428	-0.107732	O60563	Cyclin-T1 OS=Homo sapiens OX=9606 GN=CCNT1 PE=1 SV=1	23.7663	23.4423	22.5817	24.4294	22.8528	22.1849
1704	0.134651	0.169918	G5EA30	CUG triplet repeat, RNA binding protein 1, isoform CRA_c OS=Homo sapiens OX=9606 GN=CELF1 PE=1 SV=1	25.3847	26.6468	26.6944	26.0539	26.6288	26.5529
1705	0.587626	0.347389	Q9UL25	Ras-related protein Rab-21 OS=Homo sapiens OX=9606 GN=RAB21 PE=1 SV=3	25.2852	25.5506	24.6731	25.5374	25.5854	25.4283
1706	0.254978	0.152184	Q9Y3B9	RRP15-like protein OS=Homo sapiens OX=9606 GN=RRP15 PE=1 SV=2	25.1325	25.7697	25.753	25.494	25.8702	25.7476
1707	0.399371	0.496842	P84243	Histone H3.3 OS=Homo sapiens OX=9606 GN=H3F3A PE=1 SV=2	23.9131	23.5223	22.6059	24.421	23.9178	23.193
1708	0.0827379	0.100848	Q9NZ45	CDGSH iron-sulfur domain-containing protein 1 OS=Homo sapiens OX=9606 GN=CISD1 PE=1 SV=1	27.4182	27.4218	26.8301	28.0835	26.8486	27.0405
1709	0.0826084	0.0928745	Q8WUH6	Transmembrane protein 263 OS=Homo sapiens OX=9606 GN=TMEM263 PE=1 SV=1	26.3532	26.3563	26.1593	27.1655	25.9498	26.0321
1710	0.0205779	0.0550365	P17480	Nucleolar transcription factor 1 OS=Homo sapiens OX=9606 GN=UBTF PE=1 SV=1	25.5177	23.6109	24.2052	25.7839	23.4171	24.2979
1711	0.168508	0.122571	Q92620	Pre-mRNA-splicing factor ATP-dependent RNA helicase PRP16 OS=Homo sapiens OX=9606 GN=DHX38 PE=1 SV=2	24.5909	25.2456	25.415	25.065	25.1294	25.4247
1712	0.0984636	0.0966644	Q9P035	Very-long-chain (3R)-3-hydroxyacyl-CoA dehydratase 3 OS=Homo sapiens OX=9606 GN=HACD3 PE=1 SV=2	27.1573	27.1157	26.4168	27.463	26.9398	26.5771
1713	0.218562	0.0930481	P17096	High mobility group protein HMG-I/HMG-Y OS=Homo sapiens OX=9606 GN=HMGA1 PE=1 SV=3	29.6399	30.0516	30.1118	29.996	30.1687	29.9178
1714	0.0606187	-0.110415	O15381	Nuclear valosin-containing protein-like OS=Homo sapiens OX=9606 GN=NVL PE=1 SV=1	24.4768	23.1309	23.2919	24.4534	23.1418	22.9731
1715	0.171059	0.284278	P49959	Double-strand break repair protein MRE11 OS=Homo sapiens OX=9606 GN=MRE11 PE=1 SV=3	24.2189	24.6011	25.7829	24.3212	25.6144	25.5202
1716	0.133366	-0.0636495	P15586	N-acetylglucosamine-6-sulfatase OS=Homo sapiens OX=9606 GN=GNS PE=1 SV=3	24.9043	25.3037	25.41	25.0494	25.3118	25.0659
1717	0.19615	-0.247409	Q96BJ3	Axin interactor, dorsalization-associated protein OS=Homo sapiens OX=9606 GN=AIDA PE=1 SV=1	23.2245	24.2795	23.7795	22.7712	23.7729	23.9971
1718	0.991798	0.560634	P98179	RNA-binding protein 3 OS=Homo sapiens OX=9606 GN=RBM3 PE=1 SV=1	26.8591	27.5236	26.6976	27.4497	27.7264	27.5862
1719	0.203545	0.187507	P05026	Sodium/potassium-transporting ATPase subunit beta-1 OS=Homo sapiens OX=9606 GN=ATP1B1 PE=1 SV=1	26.4146	26.4287	25.9685	27.0188	26.4515	25.904
1720	0.37182	0.212613	Q5SSJ5	Heterochromatin protein 1-binding protein 3 OS=Homo sapiens OX=9606 GN=HP1BP3 PE=1 SV=1	24.6521	25.1058	25.3149	25.2319	25.0001	25.4786
1721	0.425199	0.684651	Q9H074	Polyadenylate-binding protein-interacting protein 1 OS=Homo sapiens OX=9606 GN=PAIP1 PE=1 SV=1	24.8695	25.2192	23.1272	25.5545	24.8719	24.8434
1722	0.224743	-0.104729	Q9NS69	Mitochondrial import receptor subunit TOM22 homolog OS=Homo sapiens OX=9606 GN=TOMM22 PE=1 SV=3	27.2843	27.6558	27.2402	27.5021	27.297	27.0671
1723	0.207702	0.230589	Q02978	Mitochondrial 2-oxoglutarate/malate carrier protein OS=Homo sapiens OX=9606 GN=SLC25A11 PE=1 SV=3	26.4307	26.6695	25.5992	27.0257	26.1509	26.2147
1724	0.692197	-0.710503	O95251	Histone acetyltransferase KAT7 OS=Homo sapiens OX=9606 GN=KAT7 PE=1 SV=1	24.1287	23.5021	23.783	23.7432	23.2604	22.2787
1725	0.770774	0.35327	P61020	Ras-related protein Rab-5B OS=Homo sapiens OX=9606 GN=RAB5B PE=1 SV=1	24.7562	24.9319	24.5375	25.3618	24.7586	25.1651
1726	0.0862481	0.118292	A0A494C1N0	Peptidylprolyl isomerase OS=Homo sapiens OX=9606 GN=FKBP2 PE=1 SV=1	24.6528	25.2235	25.2954	24.2955	25.6899	25.5411
1727	0.497385	0.311419	P13807	Glycogen [starch] synthase, muscle OS=Homo sapiens OX=9606 GN=GYS1 PE=1 SV=2	24.2056	24.2972	23.4399	24.2664	24.2603	24.3501
1728	0.189067	-0.334799	C9JJ19	28S ribosomal protein S34, mitochondrial OS=Homo sapiens OX=9606 GN=MRPS34 PE=1 SV=2	25.4694	27.1345	26.2481	25.0024	26.5237	26.3214
1729	0.625233	0.219282	Q01650	Large neutral amino acids transporter small subunit 1 OS=Homo sapiens OX=9606 GN=SLC7A5 PE=1 SV=2	28.793	28.8535	29.0231	29.3585	28.8668	29.1023
1730	0.405626	0.262727	Q9NRF8	CTP synthase 2 OS=Homo sapiens OX=9606 GN=CTPS2 PE=1 SV=1	23.6644	24.042	23.8963	23.6283	24.4136	24.3491
1731	0.0267915	-0.0545794	Q13439	Golgin subfamily A member 4 OS=Homo sapiens OX=9606 GN=GOLGA4 PE=1 SV=1	22.1993	22.6265	21.5859	21.2982	23.2908	21.659
1732	0.628643	0.305399	P11172	Uridine 5'-monophosphate synthase OS=Homo sapiens OX=9606 GN=UMPS PE=1 SV=1	27.542	27.9276	28.078	27.8562	28.2857	28.322
1733	0.463743	-1.17629	O43464	Serine protease HTRA2, mitochondrial OS=Homo sapiens OX=9606 GN=HTRA2 PE=1 SV=2	25.2789	25.5054	26.1671	22.3894	25.1508	25.8823
1734	0.493935	0.566511	Q5TFE4	5'-nucleotidase domain-containing protein 1 OS=Homo sapiens OX=9606 GN=NT5DC1 PE=1 SV=1	24.2912	24.4577	23.0757	24.0349	24.8606	24.6286
1735	0.462909	0.44795	Q9H773	dCTP pyrophosphatase 1 OS=Homo sapiens OX=9606 GN=DCTPP1 PE=1 SV=1	25.1013	25.2322	25.8902	25.1768	26.1937	26.1972
1736	0.383866	-1.24372	M0QWZ7	Serine--tRNA ligase, mitochondrial OS=Homo sapiens OX=9606 GN=SARS2 PE=1 SV=1	24.2726	25.3705	25.606	21.2818	25.521	24.7151
1737	0.121765	-0.253555	Q9C005	Protein dpy-30 homolog OS=Homo sapiens OX=9606 GN=DPY30 PE=1 SV=1	25.5198	26.4268	26.4642	24.4996	26.4659	26.6846
1738	0.0636023	-0.175622	O15514	DNA-directed RNA polymerase II subunit RPB4 OS=Homo sapiens OX=9606 GN=POLR2D PE=1 SV=1	21.3667	21.9627	20.4404	19.3876	22.0916	21.7637
1739	0.0819051	-0.156296	Q15059	Bromodomain-containing protein 3 OS=Homo sapiens OX=9606 GN=BRD3 PE=1 SV=1	24.1253	22.2632	24.2959	23.5816	23.0522	23.5817
1740	0.302391	0.0713431	O75940	Survival of motor neuron-related-splicing factor 30 OS=Homo sapiens OX=9606 GN=SMNDC1 PE=1 SV=1	25.783	25.5912	25.6072	25.803	25.5845	25.808
1741	0.52032	0.342351	Q9BV38	WD repeat-containing protein 18 OS=Homo sapiens OX=9606 GN=WDR18 PE=1 SV=2	24.6195	25.3069	24.3866	25.2054	25.191	24.9436
1742	0.522499	-0.482115	Q5JRX3	Presequence protease, mitochondrial OS=Homo sapiens OX=9606 GN=PITRM1 PE=1 SV=3	24.3318	25.2857	24.8731	23.8007	24.8213	24.4222
1743	0.112889	-0.0403233	Q9BZG1	Ras-related protein Rab-34 OS=Homo sapiens OX=9606 GN=RAB34 PE=1 SV=1	27.1532	27.2543	26.9603	27.1435	27.2104	26.8929
1744	0.0933719	-0.500992	P14550	Aldo-keto reductase family 1 member A1 OS=Homo sapiens OX=9606 GN=AKR1A1 PE=1 SV=3	22.6083	24.7149	24.9525	20.0733	25.1108	25.5886
1745	0.508668	0.403961	Q9BTE3	Mini-chromosome maintenance complex-binding protein OS=Homo sapiens OX=9606 GN=MCMBP PE=1 SV=2	24.9571	25.2629	24.3087	25.407	25.4926	24.841
1746	1.36723	0.43398	O75340	Programmed cell death protein 6 OS=Homo sapiens OX=9606 GN=PDCD6 PE=1 SV=1	25.9614	26.3363	25.9161	26.622	26.4972	26.3966
1747	0.409375	0.212649	Q9HCN4	GPN-loop GTPase 1 OS=Homo sapiens OX=9606 GN=GPN1 PE=1 SV=1	24.7577	24.9977	24.3361	25.1084	24.8754	24.7457
1748	0.564542	0.410372	Q5JRA6	Transport and Golgi organization protein 1 homolog OS=Homo sapiens OX=9606 GN=MIA3 PE=1 SV=1	23.7485	24.6517	24.5979	24.5082	24.7399	24.9811
1749	0.466223	0.341337	Q96EY1	DnaJ homolog subfamily A member 3, mitochondrial OS=Homo sapiens OX=9606 GN=DNAJA3 PE=1 SV=2	24.9835	25.9727	25.2766	25.5171	25.9058	25.8338
1750	0.0150554	0.0361729	Q4VC31	Coiled-coil domain-containing protein 58 OS=Homo sapiens OX=9606 GN=CCDC58 PE=1 SV=1	25.9051	24.7419	24.8137	26.5833	24.6308	24.3551
1751	0.0321682	0.0334759	P82663	28S ribosomal protein S25, mitochondrial OS=Homo sapiens OX=9606 GN=MRPS25 PE=1 SV=1	26.0069	26.577	26.5402	25.8123	26.745	26.6672
1752	0.323044	0.167503	P08579	U2 small nuclear ribonucleoprotein B'' OS=Homo sapiens OX=9606 GN=SNRPB2 PE=1 SV=1	26.5861	27.0338	26.6666	26.8068	27.2512	26.7311
1753	0.223185	-0.320319	Q9NX55	Huntingtin-interacting protein K OS=Homo sapiens OX=9606 GN=HYPK PE=1 SV=2	25.433	25.418	25.4318	24.0047	25.8321	25.485
1754	0.360495	0.300728	O60502	Protein O-GlcNAcase OS=Homo sapiens OX=9606 GN=OGA PE=1 SV=2	24.1212	24.1797	23.1095	24.0762	24.1356	24.1008
1755	0.00451665	0.00432523	Q70UQ0	Inhibitor of nuclear factor kappa-B kinase-interacting protein OS=Homo sapiens OX=9606 GN=IKBIP PE=1 SV=1	25.3852	25.7017	25.0274	25.8307	25.3091	24.9875
1756	0.657161	0.235208	O00233	26S proteasome non-ATPase regulatory subunit 9 OS=Homo sapiens OX=9606 GN=PSMD9 PE=1 SV=3	25.6328	26.012	25.7446	25.8002	26.1226	26.1721
1757	0.151827	0.118338	Q10472	Polypeptide N-acetylgalactosaminyltransferase 1 OS=Homo sapiens OX=9606 GN=GALNT1 PE=1 SV=1	26.0051	26.0474	25.3811	26.313	25.6713	25.8044
1758	0.768422	0.212437	P20962	Parathymosin OS=Homo sapiens OX=9606 GN=PTMS PE=1 SV=2	27.5413	27.7298	27.836	27.7443	27.9327	28.0674
1759	0.414204	0.138648	X6RLX0	ELKS/Rab6-interacting/CAST family member 1 OS=Homo sapiens OX=9606 GN=ERC1 PE=1 SV=1	25.7447	25.5426	26.017	25.9115	25.8401	25.9686
1760	1.22116	0.389619	Q14019	Coactosin-like protein OS=Homo sapiens OX=9606 GN=COTL1 PE=1 SV=3	27.6692	28.0183	27.6961	28.1379	28.3748	28.0397
1761	0.298481	-0.319234	Q70J99	Protein unc-13 homolog D OS=Homo sapiens OX=9606 GN=UNC13D PE=1 SV=1	23.6998	25.1329	24.6885	23.9974	24.2971	24.269
1762	0.0281906	-0.0344035	Q92979	Ribosomal RNA small subunit methyltransferase NEP1 OS=Homo sapiens OX=9606 GN=EMG1 PE=1 SV=4	24.9848	25.7855	24.6319	25.1774	25.4484	24.6733
1763	0.358135	0.230366	O00401	Neural Wiskott-Aldrich syndrome protein OS=Homo sapiens OX=9606 GN=WASL PE=1 SV=2	21.8316	21.4487	22.1839	21.8224	21.9646	22.3683
1764	0.0910841	-0.0993099	Q9Y2R4	Probable ATP-dependent RNA helicase DDX52 OS=Homo sapiens OX=9606 GN=DDX52 PE=1 SV=3	24.4055	25.5074	25.5112	25.0506	25.2531	24.8225
1765	0.33341	0.297963	O75131	Copine-3 OS=Homo sapiens OX=9606 GN=CPNE3 PE=1 SV=1	26.6111	26.4431	25.8576	27.1788	26.2777	26.3493
1766	0.315865	0.398502	A0A0A0MT60	Peptidylprolyl isomerase (Fragment) OS=Homo sapiens OX=9606 GN=FKBP15 PE=1 SV=1	23.6129	22.9035	23.6167	23.5422	23.1252	24.6611
1767	0.14516	-0.0678069	P42126	Enoyl-CoA delta isomerase 1, mitochondrial OS=Homo sapiens OX=9606 GN=ECI1 PE=1 SV=1	28.2082	28.6258	28.7709	28.3905	28.4816	28.5295
1768	0.458479	0.396896	Q9UBW8	COP9 signalosome complex subunit 7a OS=Homo sapiens OX=9606 GN=COPS7A PE=1 SV=1	25.5158	25.6786	24.6028	25.8855	25.7639	25.3385
1769	0.464009	1.01113	Q99496	E3 ubiquitin-protein ligase RING2 OS=Homo sapiens OX=9606 GN=RNF2 PE=1 SV=1	19.8739	19.7793	22.5686	22.1785	21.6698	21.407
1770	0.383612	-0.524527	Q9UFN0	Protein NipSnap homolog 3A OS=Homo sapiens OX=9606 GN=NIPSNAP3A PE=1 SV=2	23.9024	23.7806	23.9898	22.2386	23.7641	24.0966
1771	1.02165	0.281099	P37108	Signal recognition particle 14 kDa protein OS=Homo sapiens OX=9606 GN=SRP14 PE=1 SV=2	27.7436	27.9538	28.1433	28.2525	28.3138	28.1176
1772	0.0734184	0.108948	P15529	Membrane cofactor protein OS=Homo sapiens OX=9606 GN=CD46 PE=1 SV=3	27.4165	26.957	26.5043	27.9609	26.7081	26.5357
1773	0.0277834	0.0207965	O75915	PRA1 family protein 3 OS=Homo sapiens OX=9606 GN=ARL6IP5 PE=1 SV=1	26.9352	27.0335	26.4459	27.1727	26.6617	26.6425
1774	0.0511926	-0.0536919	Q96QC0	Serine/threonine-protein phosphatase 1 regulatory subunit 10 OS=Homo sapiens OX=9606 GN=PPP1R10 PE=1 SV=1	24.101	24.7296	24.3175	24.9478	24.0473	23.9921
1775	0.235584	0.272985	B1AKR6	Dynein light chain roadblock-type 1 OS=Homo sapiens OX=9606 GN=DYNLRB1 PE=1 SV=1	26.4708	26.4412	26.6734	25.9029	27.2166	27.2848
1776	1.27287	-0.438197	O43752	Syntaxin-6 OS=Homo sapiens OX=9606 GN=STX6 PE=1 SV=1	24.804	24.5478	24.3165	24.1701	24.2212	23.9625
1777	0.438561	-1.0653	G5E975	SWI/SNF-related matrix-associated actin-dependent regulator of chromatin subfamily B member 1 OS=Homo sapiens OX=9606 GN=SMARCB1 PE=1 SV=1	22.9682	22.8037	21.2956	20.8604	23.0112	20
1778	0.227802	0.123611	Q9H089	Large subunit GTPase 1 homolog OS=Homo sapiens OX=9606 GN=LSG1 PE=1 SV=2	23.9217	24.2108	24.1742	24.3188	24.502	23.8568
1779	0.163619	-0.588414	Q9BWJ5	Splicing factor 3B subunit 5 OS=Homo sapiens OX=9606 GN=SF3B5 PE=1 SV=1	25.3835	26.8862	27.3251	23.5059	27.1419	27.1818
1780	0.0103185	0.0138219	Q13610	Periodic tryptophan protein 1 homolog OS=Homo sapiens OX=9606 GN=PWP1 PE=1 SV=1	23.4852	24.7968	24.1392	23.73	24.2267	24.506
1781	0.119233	-0.110865	Q3KQU3	MAP7 domain-containing protein 1 OS=Homo sapiens OX=9606 GN=MAP7D1 PE=1 SV=1	23.4353	23.6426	22.9656	23.7826	22.9921	22.9362
1782	0.251185	0.340186	Q6UXN9	WD repeat-containing protein 82 OS=Homo sapiens OX=9606 GN=WDR82 PE=1 SV=1	24.7343	25.9588	25.7324	25.049	26.209	26.188
1783	0.819482	-0.883044	Q99661	Kinesin-like protein KIF2C OS=Homo sapiens OX=9606 GN=KIF2C PE=1 SV=2	24.503	24.4151	24.0531	24.3735	23.1688	22.7799
1784	0.0784637	0.117128	P0CL82	G antigen 12I OS=Homo sapiens OX=9606 GN=GAGE12I PE=1 SV=1	26.5345	26.6076	26.1493	25.5473	26.9096	27.1859
1785	0.0588335	0.0903263	Q9NNW7	Thioredoxin reductase 2, mitochondrial OS=Homo sapiens OX=9606 GN=TXNRD2 PE=1 SV=3	23.3322	24.5302	24.9569	23.9425	24.5022	24.6457
1786	0.529197	-0.359526	Q14554	Protein disulfide-isomerase A5 OS=Homo sapiens OX=9606 GN=PDIA5 PE=1 SV=1	24.7356	25.0458	25.0128	24.1108	25.0851	24.5197
1787	0.444918	-0.910411	E7EPT4	NADH dehydrogenase [ubiquinone] flavoprotein 2, mitochondrial OS=Homo sapiens OX=9606 GN=NDUFV2 PE=1 SV=1	24.975	25.8416	26.0409	23.0764	25.5356	25.5143
1788	0.659189	1.51851	Q6KC79	Nipped-B-like protein OS=Homo sapiens OX=9606 GN=NIPBL PE=1 SV=2	22.3527	23.1715	20	24.1629	23.2234	22.6934
1789	0.466854	0.277548	O15173	Membrane-associated progesterone receptor component 2 OS=Homo sapiens OX=9606 GN=PGRMC2 PE=1 SV=1	25.8309	26.0604	25.4849	26.4014	26.0827	25.7248
1790	0.0135122	-0.0301857	Q15121	Astrocytic phosphoprotein PEA-15 OS=Homo sapiens OX=9606 GN=PEA15 PE=1 SV=2	23.6044	25.1712	24.44	23.2958	25.301	24.5282
1791	0.00830016	-0.0055453	Q8TCJ2	Dolichyl-diphosphooligosaccharide--protein glycosyltransferase subunit STT3B OS=Homo sapiens OX=9606 GN=STT3B PE=1 SV=1	26.4374	26.6124	26.1824	26.7567	26.1566	26.3022
1792	0.161039	0.0843232	P09012	U1 small nuclear ribonucleoprotein A OS=Homo sapiens OX=9606 GN=SNRPA PE=1 SV=3	27.123	27.5517	27.7768	27.4809	27.6123	27.6112
1793	0.027339	0.0164394	P18827	Syndecan-1 OS=Homo sapiens OX=9606 GN=SDC1 PE=1 SV=3	26.012	26.2724	25.8834	26.0832	26.3548	25.7792
1794	0.288735	0.147718	A0A087X1E4	Arfaptin-2 OS=Homo sapiens OX=9606 GN=ARFIP2 PE=1 SV=1	25.3417	25.8139	25.2509	25.3953	25.7383	25.716
1795	0.0467161	-0.102591	O95881	Thioredoxin domain-containing protein 12 OS=Homo sapiens OX=9606 GN=TXNDC12 PE=1 SV=1	25.9334	26.7646	26.5764	24.9067	26.988	27.0719
1796	0.151191	0.0404078	A0A3B3ISF9	Endothelin-converting enzyme 1 OS=Homo sapiens OX=9606 GN=ECE1 PE=1 SV=1	23.3171	23.5408	23.3833	23.5107	23.545	23.3066
1797	0.113074	0.235402	Q9Y314	Nitric oxide synthase-interacting protein OS=Homo sapiens OX=9606 GN=NOSIP PE=1 SV=1	24.4657	24.4095	23.2563	25.2818	24.478	23.0778
1798	0.298045	0.39118	P06756	Integrin alpha-V OS=Homo sapiens OX=9606 GN=ITGAV PE=1 SV=2	22.3888	22.5298	23.7021	23.9277	22.8916	22.9748
1799	0.038601	-0.0814705	A0A0B4J1V8	HCG2039996 OS=Homo sapiens OX=9606 GN=PPAN-P2RY11 PE=3 SV=1	23.1306	24.6819	24.1803	24.3629	24.5668	22.8187
1800	0.0889592	-0.0703748	Q8NBJ4	Golgi membrane protein 1 OS=Homo sapiens OX=9606 GN=GOLM1 PE=1 SV=1	25.5552	25.9815	25.1163	25.6679	25.5417	25.2322
1801	0.301556	0.430089	Q04760	Lactoylglutathione lyase OS=Homo sapiens OX=9606 GN=GLO1 PE=1 SV=4	26.1254	26.991	27.2139	26.2642	27.5716	27.7848
1802	0.938114	0.389981	Q9UBX3	Mitochondrial dicarboxylate carrier OS=Homo sapiens OX=9606 GN=SLC25A10 PE=1 SV=2	24.9092	25.4789	25.0458	25.7165	25.4331	25.4542
1803	1.56083	0.374445	Q5T1J5	Putative coiled-coil-helix-coiled-coil-helix domain-containing protein CHCHD2P9, mitochondrial OS=Homo sapiens OX=9606 GN=CHCHD2P9 PE=5 SV=1	26.2718	26.5116	26.5385	26.7307	26.7589	26.9556
1804	0.111607	-0.160739	Q8IXT5	RNA-binding protein 12B OS=Homo sapiens OX=9606 GN=RBM12B PE=1 SV=2	21.8209	21.9811	22.831	22.6175	21.2371	22.2963
1805	0.174742	0.162979	Q15527	Surfeit locus protein 2 OS=Homo sapiens OX=9606 GN=SURF2 PE=1 SV=3	25.3849	25.8416	25.9107	25.3178	26.3993	25.9091
1806	0.173545	-0.134872	Q9HCS7	Pre-mRNA-splicing factor SYF1 OS=Homo sapiens OX=9606 GN=XAB2 PE=1 SV=2	24.0449	24.7017	23.8571	24.2505	24.1687	23.7798
1807	0.223861	-0.155867	Q9H3K2	Growth hormone-inducible transmembrane protein OS=Homo sapiens OX=9606 GN=GHITM PE=1 SV=2	26.6784	27.256	27.3488	27.0476	26.5994	27.1686
1808	0.192545	-0.238295	Q7Z4H8	Protein O-glucosyltransferase 3 OS=Homo sapiens OX=9606 GN=POGLUT3 PE=1 SV=2	23.4511	24.0245	24.2415	22.8738	23.8737	24.2546
1809	0.00432979	-0.0129897	P61769	Beta-2-microglobulin OS=Homo sapiens OX=9606 GN=B2M PE=1 SV=1	27.1918	28.4369	29.1527	26.6672	28.8492	29.226
1810	0.645583	0.438348	H0YHG0	Uncharacterized protein (Fragment) OS=Homo sapiens OX=9606 PE=1 SV=1	27.5549	27.5859	27.2498	28.4643	27.7229	27.5184
1811	0.0478841	-0.115691	Q9NY61	Protein AATF OS=Homo sapiens OX=9606 GN=AATF PE=1 SV=1	24.3259	25.241	25.1578	23.2438	25.5406	25.5932
1812	0.586872	0.273676	Q9NW82	WD repeat-containing protein 70 OS=Homo sapiens OX=9606 GN=WDR70 PE=1 SV=1	24.6479	24.5678	24.6502	25.2095	24.9709	24.5066
1813	0.606316	0.295748	P62277	40S ribosomal protein S13 OS=Homo sapiens OX=9606 GN=RPS13 PE=1 SV=2	28.6708	29.1853	28.8269	28.9109	29.4536	29.2058
1814	0.331269	-0.998262	P35052	Glypican-1 OS=Homo sapiens OX=9606 GN=GPC1 PE=1 SV=2	23.1829	23.499	22.9675	24.2552	22.3994	20
1815	0.0901787	0.210962	P22059	Oxysterol-binding protein 1 OS=Homo sapiens OX=9606 GN=OSBP PE=1 SV=1	25.0391	24.5915	22.69	25.0128	24.3733	23.5674
1816	0.0150677	0.0213521	Q99614	Tetratricopeptide repeat protein 1 OS=Homo sapiens OX=9606 GN=TTC1 PE=1 SV=1	23.3622	23.6992	22.4397	23.2052	23.6655	22.6946
1817	0.203744	0.164124	Q9Y4E8	Ubiquitin carboxyl-terminal hydrolase 15 OS=Homo sapiens OX=9606 GN=USP15 PE=1 SV=3	23.2821	24.0678	23.7931	23.4936	24.2122	23.9296
1818	0.413523	0.151892	Q9Y3Y2	Chromatin target of PRMT1 protein OS=Homo sapiens OX=9606 GN=CHTOP PE=1 SV=2	27.8119	28.0317	28.3395	28.1652	28.2013	28.2723
1819	0.143867	-0.163331	O75717	WD repeat and HMG-box DNA-binding protein 1 OS=Homo sapiens OX=9606 GN=WDHD1 PE=1 SV=1	23.4932	23.6812	22.9819	23.8323	23.2668	22.5673
1820	0.0663012	0.129318	Q14181	DNA polymerase alpha subunit B OS=Homo sapiens OX=9606 GN=POLA2 PE=1 SV=2	24.2818	24.8291	24.5186	23.351	25.377	25.2894
1821	0.0771405	-0.223175	Q15404	Ras suppressor protein 1 OS=Homo sapiens OX=9606 GN=RSU1 PE=1 SV=3	23.3325	25.0612	24.9901	22.5453	25.0115	25.1573
1822	0.306886	0.151582	P53985	Monocarboxylate transporter 1 OS=Homo sapiens OX=9606 GN=SLC16A1 PE=1 SV=3	27.7259	28.0336	27.4971	28.1487	27.7175	27.8451
1823	0.00899882	-0.0240981	Q92667	A-kinase anchor protein 1, mitochondrial OS=Homo sapiens OX=9606 GN=AKAP1 PE=1 SV=1	22.1382	22.4586	21.4954	22.6645	23.006	20.3494
1824	0.852729	1.08243	P08243	Asparagine synthetase [glutamine-hydrolyzing] OS=Homo sapiens OX=9606 GN=ASNS PE=1 SV=4	22.9188	24.1488	22.8527	23.5702	24.8861	24.7112
1825	0.107237	0.116654	Q9GZR2	RNA exonuclease 4 OS=Homo sapiens OX=9606 GN=REXO4 PE=1 SV=2	26.0269	26.9712	26.4833	26.0592	26.9942	26.778
1826	0.303204	0.177835	Q9NX14	NADH dehydrogenase [ubiquinone] 1 beta subcomplex subunit 11, mitochondrial OS=Homo sapiens OX=9606 GN=NDUFB11 PE=1 SV=1	26.9405	26.8949	26.5094	27.3243	26.6551	26.8987
1827	0.859401	0.417219	P50570	Dynamin-2 OS=Homo sapiens OX=9606 GN=DNM2 PE=1 SV=2	23.5667	23.6958	23.4828	24.3756	23.6238	23.9976
1828	0.978666	0.446251	Q9H299	SH3 domain-binding glutamic acid-rich-like protein 3 OS=Homo sapiens OX=9606 GN=SH3BGRL3 PE=1 SV=1	27.0969	27.3706	26.6965	27.33	27.5984	27.5744
1829	0.587702	1.05823	Q9NQ29	Putative RNA-binding protein Luc7-like 1 OS=Homo sapiens OX=9606 GN=LUC7L PE=1 SV=1	22.4672	21.4275	20	21.7119	22.9833	22.3742
1830	0.320018	0.320393	P63000	Ras-related C3 botulinum toxin substrate 1 OS=Homo sapiens OX=9606 GN=RAC1 PE=1 SV=1	27.8012	27.6288	26.8781	28.35	27.4477	27.4716
1831	0.176577	0.184253	Q9NRW1	Ras-related protein Rab-6B OS=Homo sapiens OX=9606 GN=RAB6B PE=1 SV=1	23.066	23.2441	22.3765	23.1851	23.5293	22.5251
1832	0.138428	0.206663	Q96FQ6	Protein S100-A16 OS=Homo sapiens OX=9606 GN=S100A16 PE=1 SV=1	25.4091	25.9275	25.7506	24.8643	26.232	26.6111
1833	0.134082	0.311481	Q96T76	MMS19 nucleotide excision repair protein homolog OS=Homo sapiens OX=9606 GN=MMS19 PE=1 SV=2	22.6685	22.6084	20.2051	22.5272	22.277	21.6123
1834	0.299597	-0.244403	O43709	Probable 18S rRNA (guanine-N(7))-methyltransferase OS=Homo sapiens OX=9606 GN=BUD23 PE=1 SV=2	24.7866	25.4289	24.4849	24.3187	24.9322	24.7163
1835	0.644675	0.298693	K7EM18	Eukaryotic translation initiation factor 1 OS=Homo sapiens OX=9606 GN=EIF1 PE=1 SV=1	26.0275	26.1404	26.6423	26.3909	26.6809	26.6345
1836	0.160578	0.118318	Q9UKD2	mRNA turnover protein 4 homolog OS=Homo sapiens OX=9606 GN=MRTO4 PE=1 SV=2	27.2225	27.7678	27.1042	27.643	27.695	27.1114
1837	1.41376	0.513935	Q96KB5	Lymphokine-activated killer T-cell-originated protein kinase OS=Homo sapiens OX=9606 GN=PBK PE=1 SV=3	26.8498	27.1978	26.7667	27.3244	27.3694	27.6623
1838	0.0423735	-0.0358785	Q8N183	NADH dehydrogenase [ubiquinone] 1 alpha subcomplex assembly factor 2 OS=Homo sapiens OX=9606 GN=NDUFAF2 PE=1 SV=1	26.4384	26.7774	27.1129	26.3224	27.0202	26.8784
1839	0.403685	0.613439	Q9UMX5	Neudesin OS=Homo sapiens OX=9606 GN=NENF PE=1 SV=1	23.1926	23.9553	23.0715	22.8719	24.4325	24.7553
1840	0.173045	-0.0884012	Q9BRP8	Partner of Y14 and mago OS=Homo sapiens OX=9606 GN=PYM1 PE=1 SV=1	26.088	26.1816	26.616	26.0852	26.1201	26.4151
1841	0.0561714	0.163191	P51531	Probable global transcription activator SNF2L2 OS=Homo sapiens OX=9606 GN=SMARCA2 PE=1 SV=2	22.7504	21.8828	20	22.6555	21.8409	20.6263
1842	0.362168	-0.361939	Q92925	SWI/SNF-related matrix-associated actin-dependent regulator of chromatin subfamily D member 2 OS=Homo sapiens OX=9606 GN=SMARCD2 PE=1 SV=3	23.8161	24.2875	24.413	23.0639	24.2523	24.1146
1843	0.303375	-0.385247	Q5T200	Zinc finger CCCH domain-containing protein 13 OS=Homo sapiens OX=9606 GN=ZC3H13 PE=1 SV=1	22.4935	22.8877	22.9164	21.3868	22.9427	22.8123
1844	0.245354	-0.751637	Q9NYV4	Cyclin-dependent kinase 12 OS=Homo sapiens OX=9606 GN=CDK12 PE=1 SV=2	22.6423	22.638	22.6142	23.0908	23.0906	19.4582
1845	0.185026	-0.63474	P36551	Oxygen-dependent coproporphyrinogen-III oxidase, mitochondrial OS=Homo sapiens OX=9606 GN=CPOX PE=1 SV=3	23.9263	25.1643	25.9383	22.034	25.5572	25.5335
1846	0.612522	0.187932	C9JFD3	Nuclear receptor corepressor 2 OS=Homo sapiens OX=9606 GN=NCOR2 PE=1 SV=1	24.5495	24.7296	24.9438	24.9865	24.7758	25.0244
1847	0.0295162	-0.0147196	O94992	Protein HEXIM1 OS=Homo sapiens OX=9606 GN=HEXIM1 PE=1 SV=1	25.9342	25.7466	25.799	26.122	25.711	25.6026
1848	0.111093	-0.0923195	P46100	Transcriptional regulator ATRX OS=Homo sapiens OX=9606 GN=ATRX PE=1 SV=5	24.5451	24.6323	24.744	25.1239	24.3742	24.1462
1849	0.159862	-0.38939	D6R9M0	Kinesin-like protein KIF2A (Fragment) OS=Homo sapiens OX=9606 GN=KIF2A PE=1 SV=1	22.0961	22.2775	20.3715	22.3663	20	21.2106
1850	0.0654311	0.118262	P13987	CD59 glycoprotein OS=Homo sapiens OX=9606 GN=CD59 PE=1 SV=1	27.7766	27.5522	26.6582	28.3952	27.3794	26.5671
1851	0.189427	0.235444	P31949	Protein S100-A11 OS=Homo sapiens OX=9606 GN=S100A11 PE=1 SV=2	28.5636	28.9256	29.4068	28.3872	29.6633	29.5519
1852	0.313043	-0.54034	B7ZC38	Endophilin-B2 OS=Homo sapiens OX=9606 GN=SH3GLB2 PE=1 SV=1	23.6148	24.6291	24.4106	22.559	23.7189	24.7557
1853	0.471784	0.69127	P04179	Superoxide dismutase [Mn], mitochondrial OS=Homo sapiens OX=9606 GN=SOD2 PE=1 SV=3	25.3552	25.7861	24.8918	26.9869	24.985	26.1351
1854	0.247985	0.575579	P19387	DNA-directed RNA polymerase II subunit RPB3 OS=Homo sapiens OX=9606 GN=POLR2C PE=1 SV=2	21.9482	24.4286	24.5175	23.506	24.7487	24.3664
1855	0.275072	0.4413	A0A087WWS1	THO complex subunit 1 OS=Homo sapiens OX=9606 GN=THOC1 PE=1 SV=1	23.9047	24.6945	22.6993	23.8883	23.9697	24.7645
1856	0.700538	0.240117	P37235	Hippocalcin-like protein 1 OS=Homo sapiens OX=9606 GN=HPCAL1 PE=1 SV=3	26.3578	26.0697	26.2885	26.5502	26.2267	26.6595
1857	0.0457107	0.0396258	C9JA08	60S ribosomal export protein NMD3 OS=Homo sapiens OX=9606 GN=NMD3 PE=1 SV=1	25.7647	25.9313	25.2692	25.9348	25.8935	25.2558
1858	0.0910816	0.0571505	O43324	Eukaryotic translation elongation factor 1 epsilon-1 OS=Homo sapiens OX=9606 GN=EEF1E1 PE=1 SV=1	27.1464	27.8073	27.3103	27.3167	27.668	27.4508
1859	0.280246	0.248441	Q9BYN8	28S ribosomal protein S26, mitochondrial OS=Homo sapiens OX=9606 GN=MRPS26 PE=1 SV=1	24.2668	25.4049	24.704	25.0705	25.2521	24.7984
1860	0.324314	-1.52875	J3KQJ1	Inactive C-alpha-formylglycine-generating enzyme 2 OS=Homo sapiens OX=9606 GN=SUMF2 PE=1 SV=1	24.8177	25.7279	26.3415	20.3338	25.8573	26.1097
1861	0.241199	0.332671	O75312	Zinc finger protein ZPR1 OS=Homo sapiens OX=9606 GN=ZPR1 PE=1 SV=1	23.9965	23.6558	22.2477	23.5231	23.8256	23.5493
1862	0.106769	-0.263831	Q9Y639	Neuroplastin OS=Homo sapiens OX=9606 GN=NPTN PE=1 SV=2	23.6592	23.6984	23.64	24.819	23.6307	21.7563
1863	0.217889	0.331477	Q9Y3B3	Transmembrane emp24 domain-containing protein 7 OS=Homo sapiens OX=9606 GN=TMED7 PE=1 SV=2	25.3075	25.6554	24.2604	25.9659	25.6639	24.5879
1864	0.19776	0.307438	Q9UBU8	Mortality factor 4-like protein 1 OS=Homo sapiens OX=9606 GN=MORF4L1 PE=1 SV=2	24.3105	24.4295	22.6761	24.3617	24.2453	23.7314
1865	0.651024	0.412623	Q9BWU0	Kanadaptin OS=Homo sapiens OX=9606 GN=SLC4A1AP PE=1 SV=1	23.1912	23.7957	23.7077	23.557	24.1033	24.2721
1866	1.52611	0.615278	Q14376	UDP-glucose 4-epimerase OS=Homo sapiens OX=9606 GN=GALE PE=1 SV=2	23.7693	23.7121	23.8957	24.0647	24.4959	24.6622
1867	0.196181	0.34753	Q9H1A4	Anaphase-promoting complex subunit 1 OS=Homo sapiens OX=9606 GN=ANAPC1 PE=1 SV=1	23.6169	23.8422	21.7227	23.5573	23.1992	23.468
1868	0.316236	-0.333502	Q96EY8	Corrinoid adenosyltransferase OS=Homo sapiens OX=9606 GN=MMAB PE=1 SV=1	25.1928	25.6403	25.9499	24.5686	25.3736	25.8404
1869	0.11506	-0.156746	O94874	E3 UFM1-protein ligase 1 OS=Homo sapiens OX=9606 GN=UFL1 PE=1 SV=2	24.2208	23.9607	23.08	24.3061	23.2512	23.2341
1870	2.49746	0.372931	Q9BUP0	EF-hand domain-containing protein D1 OS=Homo sapiens OX=9606 GN=EFHD1 PE=1 SV=1	24.2552	24.2017	24.3195	24.727	24.5736	24.5945
1871	1.06876	0.305105	Q9NZM5	Ribosome biogenesis protein NOP53 OS=Homo sapiens OX=9606 GN=NOP53 PE=1 SV=2	25.3314	25.519	25.5669	25.9774	25.7702	25.5851
1872	0.0826947	0.0677439	D6RBW1	Eukaryotic translation initiation factor 4E OS=Homo sapiens OX=9606 GN=EIF4E PE=1 SV=1	26.4004	26.7608	26.5826	26.1164	26.8338	26.9969
1873	0.148417	-0.529451	Q9Y3D9	28S ribosomal protein S23, mitochondrial OS=Homo sapiens OX=9606 GN=MRPS23 PE=1 SV=2	23.649	24.8753	25.4028	21.6686	25.2984	25.3718
1874	0.49816	0.26764	Q9P013	Spliceosome-associated protein CWC15 homolog OS=Homo sapiens OX=9606 GN=CWC15 PE=1 SV=2	26.5444	26.3141	26.2248	26.991	26.6463	26.2489
1875	0.0417722	0.070837	Q9Y3D0	Cytosolic iron-sulfur assembly component 2B OS=Homo sapiens OX=9606 GN=CIAO2B PE=1 SV=1	23.3063	24.0459	23.9137	22.7687	24.2749	24.4349
1876	0.83267	1.18966	Q06124	Tyrosine-protein phosphatase non-receptor type 11 OS=Homo sapiens OX=9606 GN=PTPN11 PE=1 SV=2	21.6326	20	20	22.3021	21.8815	21.018
1877	0.787024	1.43502	Q9P2R3	Rabankyrin-5 OS=Homo sapiens OX=9606 GN=ANKFY1 PE=1 SV=2	22.7343	22.2543	20.1234	23.4381	22.6354	23.3436
1878	0.437497	0.526887	Q9P0S9	Transmembrane protein 14C OS=Homo sapiens OX=9606 GN=TMEM14C PE=1 SV=1	24.6899	25.6452	25.0697	26.5065	25.4217	25.0573
1879	0.243562	0.518126	O95302	Peptidyl-prolyl cis-trans isomerase FKBP9 OS=Homo sapiens OX=9606 GN=FKBP9 PE=1 SV=2	21.8891	23.5247	23.0874	22.001	24.2038	23.8507
1880	0.0153227	0.0158151	Q02252	Methylmalonate-semialdehyde dehydrogenase [acylating], mitochondrial OS=Homo sapiens OX=9606 GN=ALDH6A1 PE=1 SV=2	24.0049	24.3255	25.0535	24.3536	24.3136	24.7642
1881	0.0557176	-0.0532277	P05362	Intercellular adhesion molecule 1 OS=Homo sapiens OX=9606 GN=ICAM1 PE=1 SV=2	25.5453	25.3273	25.359	25.9948	25.1257	24.9515
1882	0.244199	0.195196	P20908	Collagen alpha-1(V) chain OS=Homo sapiens OX=9606 GN=COL5A1 PE=1 SV=3	24.0651	24.7297	24.8678	24.3662	25.0102	24.8718
1883	0.254378	-0.0637035	O15427	Monocarboxylate transporter 4 OS=Homo sapiens OX=9606 GN=SLC16A3 PE=1 SV=1	28.1288	28.3843	28.0784	28.1674	28.0729	28.1601
1884	0.145428	0.124569	P09543	2',3'-cyclic-nucleotide 3'-phosphodiesterase OS=Homo sapiens OX=9606 GN=CNP PE=1 SV=2	25.1601	25.2999	24.8179	25.7845	24.9649	24.9021
1885	1.95499	-0.369881	Q9BRR6	ADP-dependent glucokinase OS=Homo sapiens OX=9606 GN=ADPGK PE=1 SV=1	25.0327	24.8366	24.8354	24.5409	24.6142	24.4399
1886	1.0472	-0.62495	Q9UBK8	Methionine synthase reductase OS=Homo sapiens OX=9606 GN=MTRR PE=1 SV=4	24.764	25.0679	24.7806	24.1767	23.8299	24.7311
1887	0.307959	0.402929	P11216	Glycogen phosphorylase, brain form OS=Homo sapiens OX=9606 GN=PYGB PE=1 SV=5	23.3723	24.2338	23.0202	24.3742	24.3011	23.1597
1888	0.262351	-0.344999	Q68E01	Integrator complex subunit 3 OS=Homo sapiens OX=9606 GN=INTS3 PE=1 SV=1	23.5326	23.7898	23.1138	23.5821	23.6565	22.1626
1889	0.0840847	0.0884616	Q86YP4	Transcriptional repressor p66-alpha OS=Homo sapiens OX=9606 GN=GATAD2A PE=1 SV=1	26.1744	26.1606	27.0275	26.9796	26.161	26.4872
1890	0.191055	-0.150069	Q96RL1	BRCA1-A complex subunit RAP80 OS=Homo sapiens OX=9606 GN=UIMC1 PE=1 SV=2	21.872	21.9649	22.7618	22.1355	22.17	21.843
1891	0.168783	-0.161664	P20073	Annexin A7 OS=Homo sapiens OX=9606 GN=ANXA7 PE=1 SV=3	25.6467	24.9879	24.8455	25.5126	24.6348	24.8477
1892	0.240486	-0.402451	Q8WUA4	General transcription factor 3C polypeptide 2 OS=Homo sapiens OX=9606 GN=GTF3C2 PE=1 SV=2	22.972	23.4173	23.6095	21.8596	24.0479	22.8839
1893	0.051064	-0.18704	Q92947	Glutaryl-CoA dehydrogenase, mitochondrial OS=Homo sapiens OX=9606 GN=GCDH PE=1 SV=1	21.7397	23.4398	22.1353	20	23.7785	22.9751
1894	0.562504	-0.510466	H0Y304	Dystrophin (Fragment) OS=Homo sapiens OX=9606 GN=DMD PE=1 SV=1	22.9053	23.3199	22.7221	22.2054	23.1881	22.0224
1895	1.46634	0.453823	O60869	Endothelial differentiation-related factor 1 OS=Homo sapiens OX=9606 GN=EDF1 PE=1 SV=1	27.8263	27.8871	27.7913	28.5621	28.211	28.0931
1896	1.04004	0.697954	H0Y8X4	2'-deoxynucleoside 5'-phosphate N-hydrolase 1 (Fragment) OS=Homo sapiens OX=9606 GN=DNPH1 PE=1 SV=1	24.6354	25.3736	24.3984	25.2968	25.5112	25.6933
1897	0.170073	0.118479	A0A087WUB9	Beta-catenin-like protein 1 OS=Homo sapiens OX=9606 GN=CTNNBL1 PE=1 SV=1	26.0283	25.9913	25.4795	26.3031	25.9208	25.6305
1898	0.824113	0.503221	P50914	60S ribosomal protein L14 OS=Homo sapiens OX=9606 GN=RPL14 PE=1 SV=4	27.5057	28.3768	27.8279	28.1822	28.6103	28.4275
1899	0.402007	0.24252	P60866	40S ribosomal protein S20 OS=Homo sapiens OX=9606 GN=RPS20 PE=1 SV=1	29.6665	30.2044	30.0369	29.8117	30.4067	30.4171
1900	0.250992	0.394408	Q13596	Sorting nexin-1 OS=Homo sapiens OX=9606 GN=SNX1 PE=1 SV=3	25.055	25.003	23.3675	25.3659	24.3791	24.8639
1901	0.39875	0.227368	Q6FI81	Anamorsin OS=Homo sapiens OX=9606 GN=CIAPIN1 PE=1 SV=2	25.6619	26.071	26.1947	25.8443	26.3696	26.3958
1902	0.324615	-0.141804	A6NHL2	Tubulin alpha chain-like 3 OS=Homo sapiens OX=9606 GN=TUBAL3 PE=1 SV=2	26.0716	26.4398	26.0815	25.8884	26.3172	25.9619
1903	0.249064	0.594095	Q96FJ2	Dynein light chain 2, cytoplasmic OS=Homo sapiens OX=9606 GN=DYNLL2 PE=1 SV=1	27.5167	27.3963	24.9879	28.1134	27.0176	26.5523
1904	0.0357292	0.0134881	O75477	Erlin-1 OS=Homo sapiens OX=9606 GN=ERLIN1 PE=1 SV=2	24.9603	24.8352	25.0162	25.1793	24.8014	24.8715
1905	0.0935335	-0.215425	O95239	Chromosome-associated kinesin KIF4A OS=Homo sapiens OX=9606 GN=KIF4A PE=1 SV=3	23.8048	23.5249	24.134	24.9649	22.185	23.6676
1906	0.282109	0.328066	Q96JB5	CDK5 regulatory subunit-associated protein 3 OS=Homo sapiens OX=9606 GN=CDK5RAP3 PE=1 SV=2	22.8188	24.3559	23.2012	23.9394	23.7277	23.693
1907	0.000285045	-0.000285467	P84095	Rho-related GTP-binding protein RhoG OS=Homo sapiens OX=9606 GN=RHOG PE=1 SV=1	25.0464	25.2814	24.3608	25.2435	24.7174	24.7268
1908	0.778338	0.648609	P04920	Anion exchange protein 2 OS=Homo sapiens OX=9606 GN=SLC4A2 PE=1 SV=4	23.8227	24.0554	22.8731	24.3924	24.3289	23.9757
1909	0.0318196	-0.0282542	E7EMK3	Flotillin-2 OS=Homo sapiens OX=9606 GN=FLOT2 PE=1 SV=1	25.7424	25.4014	25.8915	25.9728	25.1314	25.8462
1910	0.237345	0.481838	P62745	Rho-related GTP-binding protein RhoB OS=Homo sapiens OX=9606 GN=RHOB PE=1 SV=1	18.1547	20.3122	20.2917	19.5445	19.9146	20.745
1911	1.367	-0.626195	Q96DB5	Regulator of microtubule dynamics protein 1 OS=Homo sapiens OX=9606 GN=RMDN1 PE=1 SV=1	23.9991	24.5354	24.4948	23.5284	23.6645	23.9578
1912	0.485286	1.09525	Q9NQT5	Exosome complex component RRP40 OS=Homo sapiens OX=9606 GN=EXOSC3 PE=1 SV=3	20	23.2984	22.3438	22.9735	23.0839	22.8705
1913	0.318619	0.102088	O96000	NADH dehydrogenase [ubiquinone] 1 beta subcomplex subunit 10 OS=Homo sapiens OX=9606 GN=NDUFB10 PE=1 SV=3	26.3052	26.6557	26.6061	26.5293	26.5776	26.7664
1914	0.102495	0.0578225	Q9BQ61	Telomerase RNA component interacting RNase OS=Homo sapiens OX=9606 GN=TRIR PE=1 SV=1	24.7903	25.1005	25.2333	25.2654	24.7901	25.2421
1915	0.110582	0.246041	P27361	Mitogen-activated protein kinase 3 OS=Homo sapiens OX=9606 GN=MAPK3 PE=1 SV=4	24.2368	26.4325	26.2457	25.1019	26.209	26.3422
1916	0.549255	0.425095	P62913	60S ribosomal protein L11 OS=Homo sapiens OX=9606 GN=RPL11 PE=1 SV=2	28.4091	29.1637	28.7858	28.6896	29.5455	29.3986
1917	0.0016119	0.00260671	Q96TA2	ATP-dependent zinc metalloprotease YME1L1 OS=Homo sapiens OX=9606 GN=YME1L1 PE=1 SV=2	24.1119	23.8828	23.4172	24.6893	23.0106	23.7198
1918	0.0559554	-0.18759	P48735	Isocitrate dehydrogenase [NADP], mitochondrial OS=Homo sapiens OX=9606 GN=IDH2 PE=1 SV=2	21.0234	23.0989	23.8671	20.9438	22.9318	23.551
1919	0.637641	-0.284658	P49643	DNA primase large subunit OS=Homo sapiens OX=9606 GN=PRIM2 PE=1 SV=2	25.0467	25.5788	25.2561	25.2623	24.841	24.9243
1920	0.420607	0.582535	G5E9Q6	Profilin OS=Homo sapiens OX=9606 GN=PFN2 PE=1 SV=1	26.5557	27.2996	27.4103	26.6957	27.8179	28.4997
1921	0.514586	0.568188	P00403	Cytochrome c oxidase subunit 2 OS=Homo sapiens OX=9606 GN=MT-CO2 PE=1 SV=1	27.1769	27.4119	25.9686	27.7759	27.1473	27.3388
1922	0.302607	-0.134634	Q96EI5	Transcription elongation factor A protein-like 4 OS=Homo sapiens OX=9606 GN=TCEAL4 PE=1 SV=2	24.7952	24.6615	24.5986	24.3625	24.8927	24.3961
1923	0.165426	-0.238177	O00165	HCLS1-associated protein X-1 OS=Homo sapiens OX=9606 GN=HAX1 PE=1 SV=2	23.4411	24.3701	23.7142	22.6716	24.0152	24.1242
1924	1.31351	0.40757	Q9H4G0	Band 4.1-like protein 1 OS=Homo sapiens OX=9606 GN=EPB41L1 PE=1 SV=2	24.1526	24.6153	24.2667	24.8109	24.775	24.6713
1925	0.512278	0.251287	A0A494C0G7	rRNA adenine N(6)-methyltransferase OS=Homo sapiens OX=9606 GN=DIMT1 PE=1 SV=1	26.3188	26.9001	26.5475	26.6088	27.0688	26.8427
1926	0.499591	0.288582	Q9UHR4	Brain-specific angiogenesis inhibitor 1-associated protein 2-like protein 1 OS=Homo sapiens OX=9606 GN=BAIAP2L1 PE=1 SV=2	24.4373	24.5444	24.4828	25.2397	24.7107	24.3799
1927	0.892188	0.245468	Q13867	Bleomycin hydrolase OS=Homo sapiens OX=9606 GN=BLMH PE=1 SV=1	24.2393	24.5449	24.1739	24.664	24.5678	24.4627
1928	0.325991	-0.176659	Q13505	Metaxin-1 OS=Homo sapiens OX=9606 GN=MTX1 PE=1 SV=3	25.4009	25.5236	25.182	25.5833	24.9325	25.0606
1929	0.144259	-0.15538	A0A0A0MT33	SR-related and CTD-associated factor 8 OS=Homo sapiens OX=9606 GN=SCAF8 PE=1 SV=1	23.3742	23.9478	23.0668	22.971	23.9171	23.0346
1930	0.565486	0.490854	Q9NRF9	DNA polymerase epsilon subunit 3 OS=Homo sapiens OX=9606 GN=POLE3 PE=1 SV=1	25.9071	26.0273	24.894	26.2571	26.222	25.8219
1931	1.32277	-1.6956	Q9H0B6	Kinesin light chain 2 OS=Homo sapiens OX=9606 GN=KLC2 PE=1 SV=1	22.5876	22.4973	21.3336	21.3317	20	20
1932	0.327415	-0.143606	A0AVT1	Ubiquitin-like modifier-activating enzyme 6 OS=Homo sapiens OX=9606 GN=UBA6 PE=1 SV=1	24.1957	24.0387	23.8432	24.1796	23.7438	23.7233
1933	0.109594	-0.299309	O43447	Peptidyl-prolyl cis-trans isomerase H OS=Homo sapiens OX=9606 GN=PPIH PE=1 SV=1	24.9502	26.1729	26.1007	23.6326	26.3726	26.3208
1934	0.477864	-0.568914	Q9UI12	V-type proton ATPase subunit H OS=Homo sapiens OX=9606 GN=ATP6V1H PE=1 SV=1	22.9957	23.7666	21.9938	22.2379	22.3647	22.4468
1935	0.477707	0.207675	O15212	Prefoldin subunit 6 OS=Homo sapiens OX=9606 GN=PFDN6 PE=1 SV=1	27.3742	27.6843	27.3073	27.38	27.884	27.7247
1936	0.16078	0.156136	E9PSH0	CUGBP Elav-like family member 1 (Fragment) OS=Homo sapiens OX=9606 GN=CELF1 PE=1 SV=1	24.2268	24.7352	23.8308	24.3754	24.881	24.0049
1937	0.0193544	-0.0321852	O00422	Histone deacetylase complex subunit SAP18 OS=Homo sapiens OX=9606 GN=SAP18 PE=1 SV=1	25.1206	26.2571	26.5432	25.2641	26.372	26.1882
1938	0.664391	0.403855	Q92896	Golgi apparatus protein 1 OS=Homo sapiens OX=9606 GN=GLG1 PE=1 SV=2	22.8868	22.8779	22.7478	22.7083	23.4154	23.6004
1939	0.0463788	-0.0573629	Q15276	Rab GTPase-binding effector protein 1 OS=Homo sapiens OX=9606 GN=RABEP1 PE=1 SV=2	23.5443	24.3836	23.5773	23.6942	24.3726	23.2664
1940	0.178232	0.210515	Q13416	Origin recognition complex subunit 2 OS=Homo sapiens OX=9606 GN=ORC2 PE=1 SV=2	22.5539	23.5438	22.6141	22.7258	23.7363	22.8813
1941	0.278334	-1.04249	Q9NQR4	Omega-amidase NIT2 OS=Homo sapiens OX=9606 GN=NIT2 PE=1 SV=1	23.5781	24.1477	24.3068	20	24.236	24.6692
1942	0.117615	0.123994	Q15773	Myeloid leukemia factor 2 OS=Homo sapiens OX=9606 GN=MLF2 PE=1 SV=1	24.5166	25.0331	24.3678	24.3024	25.3942	24.5929
1943	0.401522	0.119956	B7Z4C8	60S ribosomal protein L31 OS=Homo sapiens OX=9606 GN=RPL31 PE=1 SV=1	30.0823	30.4033	30.4859	30.4962	30.4398	30.3953
1944	0.500141	0.490941	A0A2R8YD14	40S ribosomal protein S24 OS=Homo sapiens OX=9606 GN=RPS24 PE=1 SV=1	27.5661	28.1419	26.8105	28.1819	28.188	27.6215
1945	0.124923	-0.78678	P35244	Replication protein A 14 kDa subunit OS=Homo sapiens OX=9606 GN=RPA3 PE=1 SV=1	22.3088	24.3268	24.8283	18.6968	25.4244	24.9822
1946	0.308934	0.303841	A6NFX8	ADP-sugar pyrophosphatase OS=Homo sapiens OX=9606 GN=NUDT5 PE=1 SV=1	25.1423	26.2107	25.9211	25.6888	25.9779	26.5189
1947	0.226838	0.191388	P51153	Ras-related protein Rab-13 OS=Homo sapiens OX=9606 GN=RAB13 PE=1 SV=1	24.9885	25.1184	24.5368	25.6306	24.8068	24.7804
1948	0.0228561	0.0916538	Q9BYD6	39S ribosomal protein L1, mitochondrial OS=Homo sapiens OX=9606 GN=MRPL1 PE=1 SV=2	26.3467	26.8236	27.2884	24.2897	28.1381	28.3059
1949	0.182237	0.160327	Q6NUQ4	Transmembrane protein 214 OS=Homo sapiens OX=9606 GN=TMEM214 PE=1 SV=2	25.7765	26.2296	26.1723	25.6353	26.6526	26.3714
1950	0.635737	0.168139	P17544	Cyclic AMP-dependent transcription factor ATF-7 OS=Homo sapiens OX=9606 GN=ATF7 PE=1 SV=2	25.5919	25.8729	25.7184	25.8747	26.0565	25.7564
1951	0.36775	0.358079	P05186	Alkaline phosphatase, tissue-nonspecific isozyme OS=Homo sapiens OX=9606 GN=ALPL PE=1 SV=4	22.281	23.1302	22.2875	23.3141	22.3489	23.1098
1952	0.301333	-0.132633	P82673	28S ribosomal protein S35, mitochondrial OS=Homo sapiens OX=9606 GN=MRPS35 PE=1 SV=1	25.232	25.3731	25.141	24.9677	25.4469	24.9336
1953	0.401107	0.354149	Q96HY6	DDRGK domain-containing protein 1 OS=Homo sapiens OX=9606 GN=DDRGK1 PE=1 SV=2	23.8908	23.71	23.3507	24.5866	24.013	23.4143
1954	0.199646	0.39267	Q86W92	Liprin-beta-1 OS=Homo sapiens OX=9606 GN=PPFIBP1 PE=1 SV=2	23.5576	23.7573	21.4525	23.5752	23.3832	22.9871
1955	0.407649	0.213283	Q6DKI1	60S ribosomal protein L7-like 1 OS=Homo sapiens OX=9606 GN=RPL7L1 PE=1 SV=2	25.4941	26.0794	25.6229	25.8995	26.1958	25.741
1956	1.36449	0.497945	Q12765	Secernin-1 OS=Homo sapiens OX=9606 GN=SCRN1 PE=1 SV=2	24.3071	24.42	23.8689	24.6649	24.6714	24.7535
1957	0.00992333	-0.0102857	Q9ULX3	RNA-binding protein NOB1 OS=Homo sapiens OX=9606 GN=NOB1 PE=1 SV=1	22.7336	23.1204	22.2488	22.7936	23.0278	22.2505
1958	0.187736	0.2906	P49711	Transcriptional repressor CTCF OS=Homo sapiens OX=9606 GN=CTCF PE=1 SV=1	21.8596	23.8018	23.2556	23.3132	23.4499	23.0257
1959	0.672902	0.418255	A0A024R4M0	40S ribosomal protein S9 OS=Homo sapiens OX=9606 GN=RPS9 PE=1 SV=1	28.9444	29.6106	28.7912	29.693	29.6272	29.2808
1960	0.537141	0.687124	Q9UGV2	Protein NDRG3 OS=Homo sapiens OX=9606 GN=NDRG3 PE=1 SV=2	24.3616	24.1247	22.6985	24.8187	24.0584	24.3691
1961	0.24544	-0.426129	Q9H8Y8	Golgi reassembly-stacking protein 2 OS=Homo sapiens OX=9606 GN=GORASP2 PE=1 SV=3	25.7631	26.5624	26.9456	24.8211	26.4819	26.6898
1962	0.489584	-0.710894	Q58FG1	Putative heat shock protein HSP 90-alpha A4 OS=Homo sapiens OX=9606 GN=HSP90AA4P PE=5 SV=1	23.9469	23.7361	22.6975	23.7497	22.2953	22.2028
1963	0.214877	-1.09051	P10768	S-formylglutathione hydrolase OS=Homo sapiens OX=9606 GN=ESD PE=1 SV=2	24.0891	25.2905	25.4371	20	25.6652	25.8799
1964	0.428404	-1.09545	B4E2Q0	Calcium-transporting ATPase OS=Homo sapiens OX=9606 GN=ATP2C1 PE=1 SV=1	23.2404	23.3246	22.8598	23.6873	20	22.4511
1965	0.119851	0.0832469	P61225	Ras-related protein Rap-2b OS=Homo sapiens OX=9606 GN=RAP2B PE=1 SV=1	25.968	26.2618	25.466	26.1826	25.8947	25.8682
1966	0.00267132	0.00796827	Q15813	Tubulin-specific chaperone E OS=Homo sapiens OX=9606 GN=TBCE PE=1 SV=1	21.1389	23.5188	23.2566	21.4395	23.0155	23.4831
1967	0.119129	0.439105	P21283	V-type proton ATPase subunit C 1 OS=Homo sapiens OX=9606 GN=ATP6V1C1 PE=1 SV=4	21.5993	22.3643	18.9825	22.532	22.0236	19.7078
1968	0.181265	-1.03324	O95336	6-phosphogluconolactonase OS=Homo sapiens OX=9606 GN=PGLS PE=1 SV=2	24.1136	25.4636	26.041	20	25.967	26.5515
1969	0.822089	0.427895	E5RJD8	Tubulin-specific chaperone A OS=Homo sapiens OX=9606 GN=TBCA PE=1 SV=1	27.5236	27.8226	27.0304	28.0018	27.8961	27.7625
1970	0.475497	0.816922	Q13907	Isopentenyl-diphosphate Delta-isomerase 1 OS=Homo sapiens OX=9606 GN=IDI1 PE=1 SV=2	24.5961	24.0576	22.4067	24.3485	23.9925	25.1702
1971	0.444186	0.268978	P46776	60S ribosomal protein L27a OS=Homo sapiens OX=9606 GN=RPL27A PE=1 SV=2	28.8861	29.0318	28.6919	29.6087	28.9959	28.8122
1972	0.846515	-1.01607	P28290	Protein ITPRID2 OS=Homo sapiens OX=9606 GN=ITPRID2 PE=1 SV=3	21.7293	22.9926	23.5267	21.5813	21.5592	22.0599
1973	0.125286	-0.121948	Q9NY93	Probable ATP-dependent RNA helicase DDX56 OS=Homo sapiens OX=9606 GN=DDX56 PE=1 SV=1	24.9109	25.5647	25.0912	25.5364	25.1512	24.5135
1974	1.20778	0.233338	P16949	Stathmin OS=Homo sapiens OX=9606 GN=STMN1 PE=1 SV=3	27.7045	27.9221	27.9716	28.0222	28.13	28.1461
1975	0.46696	0.37085	Q10589	Bone marrow stromal antigen 2 OS=Homo sapiens OX=9606 GN=BST2 PE=1 SV=1	28.3388	27.9714	27.6269	28.8956	28.0126	28.1415
1976	0.326186	0.0834503	Q9Y606	tRNA pseudouridine synthase A OS=Homo sapiens OX=9606 GN=PUS1 PE=1 SV=3	24.8771	25.192	25.0426	25.1057	25.2187	25.0378
1977	0.367784	0.131445	P48556	26S proteasome non-ATPase regulatory subunit 8 OS=Homo sapiens OX=9606 GN=PSMD8 PE=1 SV=2	25.552	25.7509	25.403	25.9201	25.5751	25.605
1978	0.708018	-0.786199	Q8IY17	Neuropathy target esterase OS=Homo sapiens OX=9606 GN=PNPLA6 PE=1 SV=3	23.8347	23.7806	23.3867	23.8468	22.5071	22.2895
1979	0.0767533	-0.0816886	Q92541	RNA polymerase-associated protein RTF1 homolog OS=Homo sapiens OX=9606 GN=RTF1 PE=1 SV=4	24.2887	25.0303	25.4728	24.5601	25.0064	24.9802
1980	0.334137	0.329391	P11234	Ras-related protein Ral-B OS=Homo sapiens OX=9606 GN=RALB PE=1 SV=1	27.5797	28.3698	27.6681	27.594	28.3287	28.683
1981	0.0191479	0.0186615	Q13425	Beta-2-syntrophin OS=Homo sapiens OX=9606 GN=SNTB2 PE=1 SV=1	23.7422	24.0715	23.2223	24.0867	23.3668	23.6386
1982	0.0441273	0.109693	Q9NTJ5	Phosphatidylinositide phosphatase SAC1 OS=Homo sapiens OX=9606 GN=SACM1L PE=1 SV=2	24.4268	24.3966	22.5679	24.8173	24.0881	22.8151
1983	0.348559	0.1455	Q9BVC6	Transmembrane protein 109 OS=Homo sapiens OX=9606 GN=TMEM109 PE=1 SV=1	28.1026	28.2178	27.9445	28.5352	28.1384	28.0278
1984	0.412755	0.332493	Q01628	Interferon-induced transmembrane protein 3 OS=Homo sapiens OX=9606 GN=IFITM3 PE=1 SV=2	27.058	26.7203	27.0419	27.8077	26.6876	27.3224
1985	0.362664	0.153524	O96013	Serine/threonine-protein kinase PAK 4 OS=Homo sapiens OX=9606 GN=PAK4 PE=1 SV=1	22.9795	23.0865	22.71	23.1534	23.2692	22.814
1986	0.911929	0.861675	Q8WU90	Zinc finger CCCH domain-containing protein 15 OS=Homo sapiens OX=9606 GN=ZC3H15 PE=1 SV=1	23.8999	25.1414	24.5033	25.8578	24.9788	25.293
1987	0.0712536	0.0424964	L7N2F9	V-SNARE coiled-coil homology domain-containing protein (Fragment) OS=Homo sapiens OX=9606 PE=4 SV=1	25.1937	25.256	24.8269	25.3804	24.8335	25.1901
1988	0.0477833	-0.130789	Q9UNN5	FAS-associated factor 1 OS=Homo sapiens OX=9606 GN=FAF1 PE=1 SV=2	24.2111	23.8095	21.9301	24.375	22.8999	22.2835
1989	0.014785	-0.0138607	P85037	Forkhead box protein K1 OS=Homo sapiens OX=9606 GN=FOXK1 PE=1 SV=1	24.9846	25.1438	25.763	25.146	25.0265	25.6773
1990	0.211556	-0.595537	A8MUH2	ATP synthase-coupling factor 6, mitochondrial OS=Homo sapiens OX=9606 GN=ATP5PF PE=1 SV=1	26.1316	27.0168	27.2235	24.1267	27.0553	27.4032
1991	0.321762	-0.357171	A0A494C108	Protein KRI1 homolog OS=Homo sapiens OX=9606 GN=KRI1 PE=1 SV=1	24.0406	23.8521	22.8538	23.7541	22.8872	23.0337
1992	0.283484	0.334606	Q9NPQ8	Synembryn-A OS=Homo sapiens OX=9606 GN=RIC8A PE=1 SV=3	23.6037	23.0172	22.0924	23.3791	23.4582	22.8797
1993	0.733135	1.09635	Q2TAL8	Glutamine-rich protein 1 OS=Homo sapiens OX=9606 GN=QRICH1 PE=1 SV=1	22.5432	23.0963	20.9871	23.7175	23.3909	22.8072
1994	0.0779407	-0.123535	P41208	Centrin-2 OS=Homo sapiens OX=9606 GN=CETN2 PE=1 SV=1	22.96	24.0672	23.7615	22.5726	23.9443	23.9013
1995	0.514438	-0.349446	Q9HCD5	Nuclear receptor coactivator 5 OS=Homo sapiens OX=9606 GN=NCOA5 PE=1 SV=2	24.7355	24.4671	24.5667	24.5483	24.5067	23.666
1996	0.431299	0.318663	Q15286	Ras-related protein Rab-35 OS=Homo sapiens OX=9606 GN=RAB35 PE=1 SV=1	25.1081	25.0864	24.2269	25.3492	24.9158	25.1124
1997	0.241115	0.218795	Q96MW1	Coiled-coil domain-containing protein 43 OS=Homo sapiens OX=9606 GN=CCDC43 PE=1 SV=2	27.0806	27.1953	27.212	26.6743	27.6713	27.7986
1998	0.0466804	0.036157	Q9NZ01	Very-long-chain enoyl-CoA reductase OS=Homo sapiens OX=9606 GN=TECR PE=1 SV=1	27.2842	27.1996	26.927	27.6417	26.8327	27.0449
[truncated: 1,342 more rows]
