# Supplementary material for: The aryl sulfonamide indisulam inhibits gastric cancer cell migration by promoting the ubiquitination and degradation of the transcription factor ZEB1
Source: J Biol Chem. 2023 Feb 15;299(4):103025. doi: 10.1016/j.jbc.2023.103025 (PMC10040736; doi:10.1016/j.jbc.2023.103025)
Supplement: Supporting Table S2 [file mmc3.xlsx]

## Sheet: Sheet1
Table S2. LFQ identified differentially regulated proteins.
#	-Log10 (P-value)	-Log2 (Indisulam/DMSO)	Accession	Description	Abundances (Grouped): F1, Control	Abundances (Grouped): F2, Control	Abundances (Grouped): F3, Control	Abundances (Grouped): F4, Sample	Abundances (Grouped): F5, Sample	Abundances (Grouped): F6, Sample
1	3.88111	-3.13693	Q14498	RNA-binding protein 39 OS=Homo sapiens OX=9606 GN=RBM39 PE=1 SV=2	26.6454	27.171	27.0628	24.0878	23.5869	23.7937
2	1.84801	-2.8788	Q5JTD0	Tight junction-associated protein 1 OS=Homo sapiens OX=9606 GN=TJAP1 PE=1 SV=1	17.9275	20	17.9445	15.6033	15.8806	15.7517
3	1.67135	-2.41924	Q9BW19	Kinesin-like protein KIFC1 OS=Homo sapiens OX=9606 GN=KIFC1 PE=1 SV=2	23.3431	22.8458	22.994	21.9252	20	20
4	1.57808	-1.94157	Q5UIP0	Telomere-associated protein RIF1 OS=Homo sapiens OX=9606 GN=RIF1 PE=1 SV=2	24.0692	23.6022	23.5919	21.132	22.8858	21.4208
5	1.32277	-1.6956	Q9H0B6	Kinesin light chain 2 OS=Homo sapiens OX=9606 GN=KLC2 PE=1 SV=1	22.5876	22.4973	21.3336	21.3317	20	20
6	2.01426	-1.62673	P19022	Cadherin-2 OS=Homo sapiens OX=9606 GN=CDH2 PE=1 SV=4	22.2617	22.4889	22.0652	20.8663	21.0694	20
7	1.33299	-1.53989	P46199	Translation initiation factor IF-2, mitochondrial OS=Homo sapiens OX=9606 GN=MTIF2 PE=1 SV=2	19.8685	19.1544	18.6991	18.4394	16.9853	17.6776
8	1.54333	-1.20727	Q8WVM8	Sec1 family domain-containing protein 1 OS=Homo sapiens OX=9606 GN=SCFD1 PE=1 SV=4	22.1495	22.71	22.0831	20.6819	21.6882	20.9507
9	2.35918	-1.12252	Q9BYX2	TBC1 domain family member 2A OS=Homo sapiens OX=9606 GN=TBC1D2 PE=1 SV=3	22.0786	21.8715	21.8266	20.5051	20.7863	21.1177
10	1.65062	-1.12071	P00167	Cytochrome b5 OS=Homo sapiens OX=9606 GN=CYB5A PE=1 SV=2	23.6785	23.9551	24.2319	22.7809	22.4043	23.3182
11	1.30535	-1.08584	Q5JTZ9	Alanine--tRNA ligase, mitochondrial OS=Homo sapiens OX=9606 GN=AARS2 PE=1 SV=1	20.2848	20.4134	21.3162	19.7013	19.8879	19.1676
12	1.66044	1.02066	Q12947	Forkhead box protein F2 OS=Homo sapiens OX=9606 GN=FOXF2 PE=1 SV=2	18.3787	18.4616	17.9711	19.7569	18.9991	19.1173
13	1.31412	1.02958	P23368	NAD-dependent malic enzyme, mitochondrial OS=Homo sapiens OX=9606 GN=ME2 PE=1 SV=1	21.6852	22.1867	21.5473	22.4071	23.4412	22.6597
14	1.4881	1.06864	P36915	Guanine nucleotide-binding protein-like 1 OS=Homo sapiens OX=9606 GN=GNL1 PE=1 SV=2	22.1613	22.1897	21.2395	22.8087	22.8259	23.1618
15	2.15167	1.07365	Q8N5A5	Zinc finger CCCH-type with G patch domain-containing protein OS=Homo sapiens OX=9606 GN=ZGPAT PE=1 SV=3	19.7562	19.64	20	21.1726	20.9022	20.5424
16	1.47454	1.11415	Q3V6T2	Girdin OS=Homo sapiens OX=9606 GN=CCDC88A PE=1 SV=2	19.1853	18.6939	19.5528	20.4567	20.55	19.7678
17	2.02423	1.14001	O75368	SH3 domain-binding glutamic acid-rich-like protein OS=Homo sapiens OX=9606 GN=SH3BGRL PE=1 SV=1	22.1434	21.839	22.4172	23.1761	23.0261	23.6173
18	2.3046	1.24099	Q9Y6M9	NADH dehydrogenase [ubiquinone] 1 beta subcomplex subunit 9 OS=Homo sapiens OX=9606 GN=NDUFB9 PE=1 SV=3	23.4528	23.7683	23.0885	24.522	24.8688	24.6417
19	1.93488	1.37068	C9JEJ2	Choline-phosphate cytidylyltransferase A OS=Homo sapiens OX=9606 GN=PCYT1A PE=1 SV=1	21.1941	21.2424	20.5082	22.0318	22.3017	22.7232
20	1.31087	1.5176	A0A087WZT3	BolA-like protein 2 OS=Homo sapiens OX=9606 GN=BOLA2B PE=1 SV=2	22.8276	23.1841	22.0758	23.4182	24.9073	24.3148
21	1.87973	1.63915	Q9NZ53	Podocalyxin-like protein 2 OS=Homo sapiens OX=9606 GN=PODXL2 PE=1 SV=1	20	19.6957	20.9274	21.6302	21.962	21.9484
22	1.43069	1.72126	O95084	Serine protease 23 OS=Homo sapiens OX=9606 GN=PRSS23 PE=1 SV=1	20.0629	19.8499	18.7092	21.9885	21.0166	20.7806
23	2.64281	1.83022	Q5THJ4	Vacuolar protein sorting-associated protein 13D OS=Homo sapiens OX=9606 GN=VPS13D PE=1 SV=2	22.1293	21.69	22.2472	23.5556	23.7621	24.2394
24	1.74443	1.83283	Q9UIF9	Bromodomain adjacent to zinc finger domain protein 2A OS=Homo sapiens OX=9606 GN=BAZ2A PE=1 SV=4	18.5192	18.8409	19.3526	20.0511	20.7008	21.4592
25	2.0966	1.99292	Q6P158	Putative ATP-dependent RNA helicase DHX57 OS=Homo sapiens OX=9606 GN=DHX57 PE=1 SV=2	20.9416	20.1623	19.7636	22.698	22.1534	21.995
26	1.38167	2.01494	P29084	Transcription initiation factor IIE subunit beta OS=Homo sapiens OX=9606 GN=GTF2E2 PE=1 SV=1	21.3495	21.7036	20	23.9059	22.4985	22.6935
27	2.3698	2.04808	P82094	TATA element modulatory factor OS=Homo sapiens OX=9606 GN=TMF1 PE=1 SV=2	18.6265	17.7784	17.4509	20	20	20
28	1.59745	2.31817	P49916	DNA ligase 3 OS=Homo sapiens OX=9606 GN=LIG3 PE=1 SV=2	20.3487	18.756	18.6108	22.0078	21.8271	20.835
